# Supplementary material for: Ambient-pressure hydrogenation of CO2 into long-chain olefins
Source: Nat Commun. 2022 May 3;13:2396. doi: 10.1038/s41467-022-29971-5 (PMC9064975; doi:10.1038/s41467-022-29971-5)
Supplement: Supplementary file 2 — Source Data [file 41467_2022_29971_MOESM2_ESM.xlsx]

## Sheet: Figure 1a
		Hydrocarbon distribution (%)
		CH4	C2-C3=	C2-C3o	C4+=	C4+o	CO2 conv.	CO sel.
Activated CuFeO2		5.4	18.8	1.8	66.9	7.1	27.3	43.7
Activated Fe2O3		17.9	31.8	4.3	40.4	5.6	26.6	84.5

## Sheet: Figure 1b
The detailed hydrocarbon product distribution of activated CuFeO2
carbon number	olefin(%)	paraffin(%)	In(Wn/n)
1	0	5.4	-2.91877
2	7.65	1.05	-3.13499
3	11.15	0.75	-3.22724
4	12.3	0.9	-3.41125
5	14.35	1.25	-3.46734
6	9.57	0.93	-4.04555
7	7.77	0.83	-4.39932
8	6.54	0.76	-4.69674
9	4.97	0.63	-5.07963
10	3.38	0.52	-5.54678
11	2.77	0.43	-5.83991
12	2.46	0.34	-6.06046
13	1.69	0.31	-6.47697
14	1.11	0.19	-6.98186

## Sheet: Figure 1c
CO2 conversion and product selectivity at different space velocities over activated CuFeO2
space velocities	CH4	C2-C3=	C2-C3o	C4+=	C4+o	CO2 conv.	CO sel.
2400	5.42316	18.7019	1.85412	66.9242	7.09665	27.3148	43.7123
4800	5.73723	21.3909	1.87046	65.0936	5.90772	25.7988	46.4535
7200	6.631	22.8296	1.79507	63.18	5.56427	21.3621	49.7123
9600	7.65	24.031	1.72321	61.6092	4.98659	19.8451	53.5421

## Sheet: Figure 1d
CO2 conversion and product selectivity at different H2:CO2 ratios over activated CuFeO2
H2:CO2 ratios	CH4	C2-C3=	C2-C3o	C4+=	C4+o	CO2 conv.	CO sel.
1	4.88	17.8848	1.28922	70.2174	5.72856	15.6073	55.025
2	5.18084	18.3304	1.52133	69.1192	5.84819	21.3164	48.8101
3	5.42316	18.7019	1.85412	66.9242	7.09665	27.3148	43.7123
4	5.812	23.0048	2.39661	61.9928	6.79376	29.4996	40.6709

## Sheet: Figure 1e
Stability test of activated CuFeO2
Time (h)	CO2 conv.	CO sel.	CH4	C2-C3=	C4+=
1.2	26.8413	44.8563	5.88245	19.4574	65.5167
2.4	26.8988	44.43	5.68365	18.9006	66.5319
3.6	27.2125	43.755	5.4366	18.8752	66.9288
4.8	27.1356	44.12	6.0669	19.2565	65.9852
6	26.7878	44.3248	6.24013	19.7838	65.3417
7.2	26.829	43.9326	6.41689	19.2972	65.6772
8.4	26.5527	44.0965	6.60867	19.6955	65.1079
9.6	26.6884	43.928	6.84367	19.8402	64.7582
10.8	26.5162	43.8805	7.05109	19.5651	64.8558
12	26.4967	44.3113	7.25253	19.4016	64.8617
13.2	26.5131	43.5671	7.45519	20.5655	63.4962
14.4	26.4361	43.7855	7.63332	19.987	63.918
15.6	26.4415	43.7216	7.70629	20.5503	63.1607
16.8	26.2396	44.4586	7.9925	20.2961	63.2712
18	26.1002	43.7063	8.14642	20.7712	62.6626
19.2	26.1898	43.6477	8.392	20.1634	63.0507
20.4	26.2492	43.7677	8.60141	20.2224	62.7969
21.6	26.2409	43.6872	8.8027	20.4557	62.3929
22.8	26.328	44.3989	9.0305	20.4659	62.3725
24	26.2993	44.3861	9.20204	20.7025	61.9837
25.2	26.2956	44.3539	9.40486	20.8793	61.6092
26.4	26.6025	43.8639	9.59418	20.8395	61.4625
27.6	26.5306	43.7368	9.79455	20.6269	61.3244
28.8	26.5631	43.6375	9.97881	20.4658	61.4673
30	26.4993	43.7362	10.1563	20.3036	61.4665
31.2	26.82	43.9215	10.3348	20.5504	61.0436
32.4	26.8722	43.6599	10.5106	20.0049	61.4187
33.6	26.6994	44.5381	10.6929	20.4268	60.8479
34.8	26.7124	43.9012	10.8663	21.0064	60.0725
36	26.4942	43.8721	11.0502	20.7187	60.1343
37.2	26.637	44.4697	11.2336	20.9147	59.9875
38.4	26.6969	43.8737	11.3772	20.9091	59.8967
39.6	26.4263	44.6106	11.5057	20.9006	59.7741
40.8	26.4953	43.9836	11.7145	21.094	59.2122
42	26.1278	44.3937	11.858	20.9512	59.2774
43.2	26.0884	44.2063	12.0373	20.8813	59.2925
44.4	25.8299	43.9843	12.2285	21.4128	58.388
45.6	25.9812	44.673	12.4503	21.0755	58.6597
46.8	25.8042	44.2013	12.6183	21.481	58.0199
48	25.7185	44.0941	12.8349	21.684	57.3811
49.2	25.837	44.2756	13.0601	20.9979	58.084
50.4	25.5787	44.6606	13.2582	21.5641	57.4872

## Sheet: Figure 2a
Long-term stability test with regeneration over activated CuFeO2
Time (h)	CO2 conv.	CO sel.	CH4	C2-C3=	C4+=
2.36667	27.036	43.4352	5.32506	18.9318	66.1262
4	27.4053	43.7215	5.46353	18.9694	66.8804
5.3	26.8204	43.9687	6.62453	19.4529	65.0672
6.66667	26.9366	44.0325	7.32452	19.3029	64.4889
8.33333	27.2612	44.2261	8.10453	19.4316	63.554
10	27.0338	44.5235	8.75425	19.7392	62.6149
11.6667	27.0338	44.7265	9.21534	19.1313	62.7344
13.3333	26.8437	44.9126	9.75435	19.3064	62.0863
15	26.9796	44.7264	10.2436	20.0256	60.9545
16.6667	26.6373	44.9631	10.5147	20.2995	60.4707
18.3333	26.8986	45.1651	10.7861	20.3308	60.1676
20	26.7432	45.2862	10.8998	21.4147	59.0109
21.6667	26.9711	45.0147	11.1939	21.252	58.7624
23.3333	27.2403	44.9692	11.1796	21.5002	58.66
25	27.2736	45.3562	11.3936	21.4626	58.5077
26.6667	27.1986	45.4245	11.5622	21.6131	58.2165
28.3333	27.2332	45.5356	11.613	21.1882	58.5823
30	27.2831	45.7126	11.6762	21.7959	57.9399
31.6667	26.9653	45.8512	11.6393	22.0362	57.9521
33.3333	27.012	45.6678	11.9114	21.7988	57.9427
35	26.869	45.9612	11.8244	21.646	58.1553
36.6667	26.7369	45.5346	12.1058	21.7128	57.8207
38.3333	27.1215	45.9126	12.6036	21.4159	57.4809
40	26.835	45.7457	12.4889	22.0055	57.1695
41.6667	26.8587	45.5452	12.673	21.9171	57.09
43.3333	26.993	45.6685	12.7451	21.8571	57.0669
45	27.015	45.7658	12.8774	21.8875	56.9103
46.6667	26.162	45.9178	14.0657	21.9075	55.8359
48.3333	26.456	45.5365	14.4173	21.7411	55.6373
50	26.423	45.7514	14.7043	21.874	55.1869
51.6667	27.3321	42.2659	7.09588	18.8711	65.2329
53.3333	27.2126	42.3312	6.5533	19.1899	65.4502
55	27.1712	42.5253	6.7445	19.381	65.0727
56.6667	26.9153	42.7157	6.9555	19.4357	64.5953
58.3333	26.8326	42.9712	7.5974	19.4609	64.0637
60	26.8762	42.6547	7.7299	19.6502	63.8989
61.6667	27.0415	43.1812	8.034	19.8508	63.1578
63.3333	27.23	43.2125	8.4275	20.0522	62.7535
65	27.1635	43.2865	9.3235	20.0892	61.8067
66.6667	27.2123	43.3514	10.584	20.4104	60.074
68.3333	26.8369	43.5253	11.4236	20.2369	59.7869
70	27.0156	43.7125	11.715	20.5556	59.3956
71.6667	27.2632	43.6145	12.5592	20.487	58.6383
73.3333	27.4123	43.7248	12.2859	20.7375	58.6383
75	26.8235	43.9126	12.6067	20.8404	58.208
76.6667	27.5613	44.2715	13.0015	20.9229	57.7283
78	27.3236	44.4168	13.2695	21.0157	57.2945
80	27.1193	44.526	13.4389	21.2117	57.1683
81.6667	26.7369	44.7514	13.8759	21.3689	56.8845
83.3333	26.8574	44.9631	13.9062	21.4505	56.4203
85	26.7519	45.0875	13.9991	21.3436	55.7972
88.3333	26.4514	45.2826	14.2672	21.3814	56.1613
90	26.1561	45.4125	13.9749	21.7538	56.1126
93.3333	26.1125	45.1659	14.2931	21.8588	55.6927
96.6667	26.5596	45.6341	13.977	21.9876	55.7843
100	26.2471	45.5268	14.8259	21.7438	55.2166
103.333	26.5215	43.7254	6.5587	19.7734	64.4784
106.667	26.9145	43.9214	6.9202	19.8695	64.033
110	26.7023	44.0235	7.2498	19.996	63.5994
113.333	26.4124	44.1812	7.8818	19.9783	63.0578
116.667	26.395	44.3123	9.53494	20.1528	61.5528
120	27.3235	44.7124	10.8726	20.3455	60.1613
123.333	26.555	44.6156	11.8189	20.5014	59.3846
125	25.651	44.9321	12.3382	20.9079	58.5165
126.667	25.5715	45.1512	13.3413	20.6044	57.6564
130	26.212	44.8687	13.1512	21.008	57.3722
131.667	26.0014	45.2623	13.0708	21.2926	57.3366
133.333	25.5415	44.6156	12.9857	21.3783	57.2806
135	25.5475	44.9321	13.1524	21.2646	57.1814
136.667	25.3133	45.1512	13.4332	21.0634	56.9789
138	25.8243	44.8687	13.1148	21.5543	57.4137
141	25.5753	45.2623	13.2978	21.6538	56.8316
143	25.3451	45.4321	14.0017	21.5304	56.205
145	25.1365	45.5234	13.9226	21.6872	55.9978
147.3	25.2126	45.7125	13.9787	--	--

## Sheet: Figure 2b
TGA profiles of activated CuFeO2 before regeneration treatment
Temperature(oC)	Weight (%)
50.007	100.009
50.039	100.009
50.073	100.009
50.107	100.009
50.141	100.009
50.172	100.009
50.207	100.009
50.24	100.009
50.27	100.009
50.305	100.009
50.338	100.009
50.374	100.009
50.404	100.009
50.441	100.009
50.475	100.009
50.508	100.01
50.539	100.01
50.574	100.01
50.607	100.01
50.641	100.01
50.675	100.01
50.708	100.01
50.743	100.01
50.774	100.01
50.811	100.01
50.842	100.01
50.876	100.01
50.908	100.01
50.941	100.01
50.977	100.01
51.013	100.01
51.045	100.01
51.077	100.01
51.112	100.01
51.146	100.01
51.178	100.01
51.216	100.01
51.248	100.01
51.28	100.01
51.312	100.01
51.349	100.01
51.382	100.01
51.417	100.011
51.451	100.011
51.482	100.011
51.52	100.011
51.552	100.011
51.586	100.011
51.617	100.011
51.651	100.011
51.686	100.011
51.719	100.01
51.753	100.01
51.784	100.011
51.823	100.011
51.855	100.011
51.887	100.011
51.921	100.011
51.954	100.011
51.989	100.011
52.023	100.011
52.06	100.011
52.092	100.011
52.126	100.011
52.16	100.011
52.191	100.011
52.227	100.011
52.261	100.011
52.294	100.011
52.326	100.011
52.357	100.011
52.393	100.011
52.428	100.012
52.462	100.012
52.495	100.012
52.532	100.012
52.563	100.012
52.594	100.012
52.63	100.012
52.665	100.012
52.702	100.012
52.733	100.012
52.764	100.012
52.802	100.012
52.83	100.012
52.866	100.012
52.9	100.012
52.936	100.013
52.968	100.013
53	100.013
53.036	100.013
53.069	100.013
53.106	100.013
53.139	100.013
53.173	100.013
53.204	100.013
53.236	100.013
53.273	100.013
53.308	100.013
53.341	100.013
53.374	100.013
53.407	100.012
53.439	100.013
53.475	100.013
53.507	100.013
53.543	100.013
53.578	100.013
53.611	100.013
53.646	100.013
53.679	100.013
53.712	100.013
53.746	100.013
53.78	100.014
53.816	100.014
53.848	100.014
53.881	100.014
53.916	100.014
53.951	100.014
53.984	100.014
54.016	100.014
54.049	100.014
54.083	100.014
54.118	100.014
54.151	100.014
54.187	100.014
54.218	100.014
54.253	100.013
54.288	100.013
54.321	100.013
54.355	100.013
54.387	100.013
54.423	100.013
54.457	100.013
54.492	100.014
54.525	100.014
54.56	100.014
54.592	100.014
54.626	100.014
54.661	100.014
54.698	100.014
54.731	100.014
54.761	100.014
54.796	100.014
54.83	100.014
54.861	100.014
54.897	100.014
54.93	100.014
54.963	100.014
54.997	100.014
55.032	100.014
55.065	100.014
55.1	100.014
55.132	100.014
55.166	100.014
55.199	100.014
55.234	100.014
55.264	100.014
55.3	100.014
55.334	100.014
55.365	100.014
55.401	100.014
55.436	100.015
55.466	100.015
55.502	100.015
55.534	100.015
55.565	100.015
55.601	100.015
55.634	100.015
55.667	100.015
55.702	100.015
55.734	100.015
55.768	100.015
55.802	100.015
55.833	100.015
55.87	100.015
55.902	100.015
55.938	100.015
55.971	100.016
56.002	100.016
56.035	100.016
56.07	100.016
56.105	100.016
56.137	100.016
56.17	100.016
56.203	100.016
56.237	100.016
56.271	100.016
56.302	100.016
56.338	100.016
56.37	100.017
56.405	100.017
56.438	100.017
56.472	100.017
56.503	100.017
56.537	100.017
56.568	100.017
56.602	100.017
56.635	100.017
56.671	100.017
56.705	100.017
56.74	100.017
56.771	100.017
56.806	100.017
56.841	100.017
56.874	100.017
56.908	100.016
56.94	100.016
56.97	100.016
57.007	100.016
57.042	100.016
57.075	100.017
57.105	100.017
57.139	100.017
57.173	100.017
57.211	100.017
57.242	100.017
57.273	100.017
57.303	100.017
57.34	100.017
57.374	100.016
57.409	100.017
57.442	100.017
57.473	100.017
57.511	100.017
57.54	100.017
57.573	100.017
57.609	100.017
57.642	100.017
57.675	100.017
57.709	100.017
57.743	100.017
57.774	100.017
57.811	100.017
57.844	100.017
57.876	100.017
57.908	100.017
57.943	100.017
57.973	100.017
58.008	100.017
58.045	100.017
58.077	100.017
58.107	100.017
58.143	100.017
58.175	100.017
58.21	100.017
58.243	100.017
58.277	100.017
58.309	100.017
58.345	100.017
58.374	100.017
58.411	100.017
58.444	100.017
58.479	100.017
58.508	100.017
58.541	100.017
58.576	100.018
58.61	100.017
58.642	100.017
58.676	100.017
58.709	100.017
58.744	100.017
58.775	100.017
58.813	100.017
58.841	100.017
58.876	100.017
58.909	100.018
58.943	100.018
58.977	100.018
59.009	100.018
59.043	100.018
59.077	100.018
59.11	100.018
59.142	100.018
59.175	100.018
59.211	100.018
59.242	100.018
59.276	100.018
59.307	100.018
59.34	100.018
59.375	100.018
59.41	100.018
59.444	100.019
59.475	100.019
59.511	100.019
59.541	100.019
59.574	100.019
59.609	100.019
59.642	100.019
59.675	100.019
59.709	100.019
59.742	100.019
59.774	100.019
59.809	100.019
59.841	100.019
59.876	100.019
59.905	100.019
59.944	100.019
59.974	100.019
60.005	100.019
60.041	100.019
60.076	100.019
60.107	100.019
60.139	100.019
60.174	100.019
60.207	100.019
60.239	100.019
60.27	100.019
60.302	100.019
60.336	100.019
60.369	100.019
60.401	100.019
60.434	100.019
60.469	100.019
60.499	100.02
60.535	100.02
60.571	100.02
60.601	100.02
60.635	100.02
60.663	100.02
60.701	100.02
60.739	100.02
60.771	100.02
60.806	100.02
60.84	100.02
60.87	100.02
60.906	100.02
60.938	100.02
60.972	100.02
61.004	100.02
61.038	100.02
61.069	100.02
61.105	100.02
61.14	100.02
61.17	100.02
61.205	100.02
61.238	100.02
61.271	100.02
61.305	100.02
61.339	100.02
61.373	100.02
61.405	100.02
61.439	100.02
61.469	100.02
61.505	100.021
61.539	100.021
61.571	100.021
61.605	100.021
61.636	100.021
61.671	100.021
61.703	100.021
61.736	100.021
61.771	100.021
61.801	100.021
61.836	100.021
61.87	100.021
61.9	100.021
61.936	100.021
61.968	100.021
62.002	100.021
62.038	100.021
62.069	100.021
62.103	100.021
62.135	100.021
62.17	100.021
62.201	100.021
62.236	100.021
62.269	100.021
62.304	100.021
62.338	100.022
62.369	100.022
62.402	100.022
62.438	100.022
62.469	100.022
62.502	100.022
62.536	100.022
62.567	100.022
62.603	100.023
62.639	100.023
62.666	100.023
62.701	100.023
62.736	100.023
62.768	100.023
62.8	100.023
62.837	100.023
62.868	100.023
62.9	100.023
62.938	100.023
62.967	100.023
63	100.023
63.033	100.023
63.07	100.023
63.1	100.023
63.133	100.023
63.166	100.024
63.199	100.024
63.232	100.024
63.264	100.024
63.298	100.024
63.333	100.024
63.367	100.024
63.401	100.024
63.435	100.024
63.465	100.024
63.5	100.024
63.534	100.024
63.569	100.024
63.601	100.024
63.635	100.024
63.668	100.024
63.7	100.024
63.734	100.024
63.767	100.024
63.802	100.024
63.832	100.024
63.868	100.024
63.901	100.024
63.935	100.024
63.967	100.024
63.999	100.024
64.033	100.024
64.065	100.024
64.101	100.024
64.134	100.024
64.168	100.024
64.2	100.024
64.234	100.025
64.269	100.025
64.303	100.025
64.335	100.025
64.369	100.025
64.401	100.025
64.436	100.025
64.469	100.024
64.502	100.024
64.535	100.025
64.569	100.025
64.602	100.025
64.635	100.025
64.667	100.025
64.701	100.025
64.733	100.025
64.769	100.025
64.804	100.025
64.834	100.025
64.87	100.025
64.905	100.025
64.936	100.025
64.97	100.025
65.001	100.025
65.036	100.025
65.071	100.026
65.107	100.026
65.136	100.026
65.169	100.026
65.205	100.026
65.237	100.026
65.273	100.026
65.307	100.026
65.339	100.026
65.369	100.026
65.406	100.026
65.436	100.026
65.474	100.026
65.508	100.026
65.537	100.026
65.572	100.026
65.606	100.027
65.638	100.027
65.673	100.027
65.706	100.027
65.74	100.027
65.773	100.027
65.808	100.028
65.84	100.028
65.872	100.028
65.907	100.028
65.94	100.028
65.971	100.028
66.005	100.028
66.038	100.028
66.072	100.028
66.105	100.028
66.139	100.028
66.17	100.028
66.204	100.028
66.241	100.028
66.273	100.028
66.303	100.028
66.339	100.028
66.372	100.028
66.403	100.028
66.44	100.028
66.471	100.028
66.505	100.028
66.539	100.029
66.571	100.029
66.604	100.029
66.639	100.029
66.67	100.029
66.705	100.029
66.737	100.029
66.768	100.029
66.803	100.029
66.84	100.029
66.874	100.029
66.905	100.029
66.937	100.029
66.971	100.029
67.005	100.029
67.038	100.029
67.073	100.029
67.106	100.029
67.137	100.029
67.17	100.029
67.207	100.029
67.238	100.029
67.272	100.029
67.306	100.029
67.341	100.029
67.373	100.03
67.404	100.03
67.439	100.03
67.473	100.03
67.503	100.03
67.539	100.03
67.572	100.03
67.606	100.03
67.641	100.03
67.672	100.03
67.704	100.03
67.739	100.03
67.773	100.03
67.809	100.03
67.839	100.03
67.874	100.03
67.907	100.03
67.942	100.03
67.974	100.03
68.006	100.03
68.039	100.031
68.072	100.031
68.104	100.031
68.139	100.031
68.172	100.031
68.206	100.031
68.24	100.031
68.275	100.031
68.307	100.031
68.34	100.031
68.374	100.032
68.407	100.032
68.443	100.032
68.477	100.032
68.512	100.032
68.541	100.032
68.574	100.032
68.608	100.032
68.643	100.032
68.676	100.032
68.711	100.032
68.74	100.032
68.775	100.033
68.807	100.033
68.842	100.033
68.874	100.033
68.907	100.033
68.941	100.033
68.977	100.033
69.009	100.033
69.042	100.034
69.073	100.034
69.107	100.034
69.14	100.034
69.173	100.034
69.21	100.034
69.243	100.034
69.276	100.034
69.309	100.034
69.341	100.034
69.376	100.034
69.41	100.034
69.443	100.034
69.474	100.034
69.509	100.034
69.544	100.034
69.576	100.034
69.61	100.034
69.643	100.034
69.677	100.034
69.71	100.035
69.742	100.035
69.774	100.035
69.809	100.035
69.844	100.035
69.876	100.035
69.912	100.035
69.944	100.035
69.977	100.035
70.01	100.035
70.044	100.035
70.074	100.035
70.111	100.035
70.142	100.035
70.176	100.035
70.211	100.035
70.243	100.035
70.277	100.035
70.31	100.035
70.345	100.035
70.378	100.035
70.412	100.035
70.445	100.035
70.477	100.035
70.51	100.035
70.543	100.035
70.576	100.035
70.612	100.035
70.647	100.035
70.679	100.035
70.715	100.035
70.745	100.035
70.781	100.035
70.81	100.035
70.844	100.035
70.875	100.035
70.909	100.035
70.944	100.035
70.979	100.035
71.014	100.035
71.045	100.035
71.078	100.035
71.113	100.035
71.146	100.035
71.18	100.035
71.211	100.035
71.245	100.035
71.278	100.035
71.306	100.035
71.343	100.035
71.377	100.036
71.409	100.036
71.442	100.036
71.476	100.036
71.509	100.036
71.546	100.036
71.579	100.036
71.607	100.036
71.644	100.036
71.676	100.036
71.709	100.036
71.743	100.036
71.78	100.036
71.81	100.036
71.844	100.036
71.877	100.036
71.912	100.036
71.944	100.036
71.977	100.036
72.011	100.036
72.044	100.036
72.076	100.036
72.111	100.036
72.142	100.037
72.177	100.037
72.211	100.037
72.246	100.037
72.279	100.037
72.312	100.037
72.344	100.037
72.373	100.037
72.411	100.037
72.444	100.037
72.477	100.037
72.511	100.037
72.544	100.037
72.578	100.037
72.609	100.037
72.644	100.037
72.676	100.037
72.708	100.037
72.741	100.037
72.774	100.037
72.809	100.037
72.841	100.037
72.879	100.037
72.909	100.038
72.942	100.038
72.978	100.038
73.011	100.038
73.04	100.038
73.075	100.038
73.109	100.038
73.144	100.038
73.178	100.038
73.21	100.038
73.243	100.038
73.278	100.038
73.311	100.038
73.344	100.038
73.379	100.038
73.412	100.038
73.441	100.038
73.476	100.038
73.511	100.038
73.543	100.038
73.573	100.038
73.605	100.038
73.644	100.039
73.676	100.039
73.711	100.039
73.742	100.039
73.776	100.039
73.807	100.039
73.844	100.039
73.874	100.039
73.908	100.039
73.944	100.039
73.976	100.039
74.01	100.039
74.044	100.039
74.078	100.039
74.111	100.039
74.144	100.039
74.18	100.039
74.212	100.039
74.242	100.039
74.275	100.039
74.311	100.039
74.344	100.039
74.378	100.039
74.413	100.04
74.443	100.04
74.481	100.04
74.511	100.04
74.546	100.04
74.577	100.04
74.611	100.04
74.646	100.039
74.68	100.04
74.711	100.04
74.744	100.04
74.778	100.04
74.81	100.039
74.844	100.039
74.879	100.039
74.909	100.039
74.945	100.04
74.977	100.04
75.011	100.04
75.046	100.04
75.079	100.04
75.112	100.04
75.144	100.041
75.178	100.041
75.211	100.041
75.245	100.041
75.278	100.041
75.313	100.041
75.343	100.041
75.377	100.041
75.409	100.041
75.443	100.041
75.476	100.041
75.507	100.041
75.541	100.041
75.579	100.041
75.614	100.042
75.644	100.042
75.675	100.042
75.712	100.042
75.741	100.042
75.776	100.042
75.809	100.042
75.843	100.042
75.879	100.042
75.911	100.042
75.94	100.042
75.975	100.042
76.01	100.043
76.046	100.043
76.077	100.043
76.112	100.043
76.146	100.043
76.174	100.043
76.209	100.043
76.242	100.043
76.277	100.043
76.308	100.043
76.344	100.043
76.377	100.043
76.411	100.043
76.443	100.043
76.476	100.043
76.509	100.043
76.546	100.044
76.579	100.044
76.612	100.044
76.641	100.044
76.677	100.044
76.709	100.044
76.742	100.044
76.775	100.044
76.81	100.044
76.846	100.044
76.874	100.044
76.912	100.044
76.941	100.044
76.976	100.044
77.011	100.045
77.043	100.045
77.077	100.045
77.109	100.045
77.141	100.045
77.177	100.045
77.208	100.045
77.243	100.045
77.276	100.045
77.308	100.045
77.346	100.045
77.375	100.045
77.411	100.046
77.443	100.046
77.472	100.046
77.51	100.046
77.543	100.046
77.577	100.046
77.607	100.046
77.642	100.046
77.674	100.046
77.708	100.046
77.742	100.046
77.776	100.046
77.808	100.046
77.841	100.046
77.875	100.047
77.909	100.047
77.94	100.047
77.973	100.047
78.007	100.047
78.042	100.047
78.074	100.047
78.107	100.047
78.143	100.047
78.173	100.047
78.208	100.047
78.24	100.047
78.275	100.047
78.313	100.047
78.344	100.047
78.376	100.047
78.408	100.047
78.444	100.047
78.475	100.047
78.51	100.047
78.542	100.047
78.577	100.047
78.609	100.047
78.642	100.047
78.677	100.047
78.71	100.047
78.743	100.047
78.777	100.047
78.808	100.047
78.845	100.047
78.877	100.047
78.911	100.047
78.943	100.047
78.977	100.047
79.011	100.047
79.046	100.048
79.077	100.048
79.109	100.048
79.145	100.048
79.179	100.048
79.212	100.048
79.242	100.048
79.278	100.048
79.312	100.048
79.348	100.048
79.378	100.048
79.414	100.048
79.446	100.048
79.479	100.048
79.511	100.048
79.545	100.048
79.582	100.048
79.612	100.048
79.645	100.048
79.679	100.048
79.711	100.048
79.745	100.048
79.778	100.048
79.814	100.048
79.846	100.049
79.877	100.049
79.912	100.049
79.944	100.049
79.978	100.049
80.01	100.049
80.044	100.049
80.077	100.049
80.113	100.049
80.144	100.049
80.177	100.049
80.211	100.049
80.246	100.049
80.277	100.05
80.311	100.05
80.343	100.05
80.377	100.05
80.411	100.05
80.442	100.05
80.478	100.05
80.511	100.05
80.544	100.05
80.578	100.05
80.612	100.05
80.646	100.05
80.676	100.05
80.714	100.05
80.743	100.051
80.778	100.051
80.811	100.051
80.842	100.051
80.875	100.051
80.908	100.051
80.94	100.051
80.975	100.051
81.009	100.051
81.041	100.051
81.072	100.051
81.109	100.051
81.139	100.052
81.177	100.052
81.206	100.052
81.242	100.052
81.275	100.052
81.31	100.052
81.341	100.052
81.372	100.052
81.409	100.052
81.442	100.052
81.476	100.052
81.508	100.052
81.542	100.052
81.574	100.052
81.609	100.052
81.644	100.053
81.673	100.053
81.708	100.053
81.739	100.053
81.772	100.053
81.806	100.053
81.842	100.053
81.874	100.053
81.907	100.053
81.94	100.053
81.974	100.053
82.006	100.053
82.04	100.054
82.072	100.054
82.107	100.054
82.138	100.054
82.172	100.054
82.204	100.054
82.238	100.054
82.272	100.054
82.306	100.054
82.341	100.054
82.374	100.054
82.405	100.054
82.44	100.054
82.472	100.054
82.505	100.054
82.54	100.054
82.574	100.054
82.606	100.054
82.641	100.054
82.673	100.054
82.707	100.054
82.737	100.054
82.775	100.054
82.808	100.055
82.843	100.055
82.876	100.055
82.908	100.055
82.941	100.055
82.975	100.055
83.007	100.055
83.039	100.055
83.073	100.055
83.106	100.055
83.14	100.055
83.173	100.055
83.207	100.055
83.238	100.055
83.27	100.055
83.306	100.055
83.338	100.056
83.372	100.056
83.407	100.056
83.438	100.056
83.473	100.056
83.506	100.056
83.536	100.056
83.572	100.056
83.603	100.056
83.637	100.057
83.669	100.057
83.704	100.057
83.736	100.057
83.769	100.057
83.804	100.057
83.839	100.058
83.871	100.058
83.906	100.058
83.939	100.058
83.97	100.058
84.007	100.058
84.04	100.058
84.071	100.058
84.105	100.058
84.137	100.058
84.173	100.058
84.205	100.058
84.242	100.058
84.275	100.058
84.306	100.058
84.339	100.058
84.373	100.058
84.403	100.058
84.438	100.058
84.471	100.058
84.507	100.058
84.542	100.058
84.574	100.059
84.605	100.059
84.641	100.059
84.674	100.059
84.707	100.059
84.74	100.059
84.773	100.058
84.806	100.058
84.839	100.058
84.875	100.058
84.908	100.058
84.941	100.059
84.975	100.059
85.011	100.059
85.043	100.059
85.077	100.059
85.107	100.059
85.142	100.059
85.172	100.059
85.208	100.059
85.239	100.059
85.275	100.06
85.309	100.06
85.34	100.06
85.374	100.06
85.405	100.06
85.444	100.06
85.476	100.06
85.509	100.06
85.543	100.06
85.574	100.06
85.608	100.06
85.642	100.06
85.673	100.06
85.708	100.06
85.742	100.06
85.777	100.06
85.808	100.06
85.842	100.06
85.875	100.06
85.908	100.06
85.94	100.061
85.976	100.061
86.01	100.061
86.04	100.061
86.076	100.061
86.109	100.061
86.141	100.061
86.174	100.061
86.21	100.061
86.242	100.061
86.278	100.061
86.31	100.061
86.341	100.061
86.377	100.061
86.411	100.062
86.442	100.062
86.477	100.062
86.508	100.062
86.542	100.062
86.576	100.062
86.608	100.062
86.645	100.062
86.677	100.062
86.711	100.062
86.744	100.062
86.777	100.062
86.812	100.062
86.845	100.062
86.877	100.062
86.909	100.062
86.942	100.062
86.98	100.062
87.011	100.062
87.046	100.062
87.08	100.062
87.112	100.062
87.146	100.062
87.181	100.062
87.213	100.062
87.249	100.062
87.281	100.062
87.314	100.062
87.346	100.062
87.38	100.062
87.417	100.063
87.451	100.063
87.483	100.063
87.515	100.063
87.548	100.063
87.58	100.063
87.615	100.063
87.648	100.063
87.683	100.063
87.715	100.063
87.751	100.063
87.782	100.063
87.816	100.063
87.849	100.063
87.88	100.063
87.916	100.063
87.947	100.063
87.98	100.063
88.016	100.063
88.049	100.064
88.083	100.064
88.119	100.064
88.149	100.064
88.182	100.064
88.217	100.064
88.25	100.064
88.283	100.064
88.318	100.064
88.347	100.064
88.382	100.064
88.416	100.064
88.451	100.064
88.484	100.064
88.518	100.064
88.552	100.064
88.586	100.064
88.618	100.064
88.65	100.065
88.683	100.065
88.72	100.065
88.749	100.065
88.781	100.065
88.818	100.065
88.851	100.065
88.885	100.066
88.917	100.066
88.948	100.066
88.983	100.066
89.016	100.066
89.05	100.066
89.083	100.065
89.119	100.066
89.148	100.066
89.182	100.066
89.215	100.066
89.248	100.066
89.284	100.066
89.316	100.066
89.351	100.067
89.382	100.067
89.414	100.067
89.446	100.067
89.483	100.067
89.514	100.067
89.549	100.067
89.583	100.067
89.618	100.067
89.651	100.067
89.686	100.067
89.719	100.067
89.752	100.067
89.786	100.067
89.819	100.067
89.855	100.067
89.888	100.067
89.916	100.067
89.949	100.067
89.983	100.067
90.017	100.068
90.05	100.068
90.086	100.068
90.12	100.068
90.151	100.068
90.187	100.068
90.218	100.068
90.253	100.068
90.287	100.068
90.317	100.068
90.355	100.068
90.386	100.068
90.42	100.068
90.452	100.068
90.486	100.068
90.52	100.068
90.551	100.068
90.584	100.068
90.619	100.068
90.652	100.068
90.684	100.068
90.721	100.069
90.752	100.069
90.783	100.069
90.819	100.069
90.853	100.069
90.886	100.069
90.921	100.069
90.954	100.069
90.99	100.069
91.019	100.069
91.053	100.069
91.087	100.069
91.122	100.07
91.153	100.07
91.188	100.07
91.219	100.07
91.253	100.07
91.284	100.07
91.319	100.07
91.352	100.07
91.386	100.07
91.421	100.07
91.454	100.07
91.489	100.07
91.522	100.07
91.556	100.07
91.591	100.071
91.621	100.071
91.654	100.071
91.685	100.071
91.725	100.071
91.752	100.071
91.786	100.071
91.818	100.071
91.853	100.071
91.888	100.071
91.92	100.071
91.952	100.071
91.986	100.072
92.02	100.072
92.054	100.072
92.085	100.072
92.119	100.072
92.152	100.072
92.187	100.072
92.222	100.072
92.254	100.072
92.289	100.072
92.318	100.072
92.351	100.072
92.387	100.072
92.422	100.072
92.452	100.072
92.49	100.072
92.522	100.072
92.552	100.072
92.589	100.072
92.621	100.072
92.651	100.072
92.686	100.073
92.719	100.073
92.754	100.073
92.789	100.073
92.821	100.073
92.857	100.073
92.889	100.073
92.919	100.073
92.951	100.073
92.987	100.073
93.023	100.073
93.053	100.073
93.086	100.073
93.119	100.073
93.154	100.073
93.188	100.073
93.219	100.073
93.251	100.073
93.285	100.073
93.318	100.073
93.353	100.073
93.386	100.073
93.418	100.073
93.453	100.073
93.487	100.073
93.518	100.073
93.551	100.073
93.586	100.073
93.621	100.073
93.655	100.073
93.687	100.073
93.722	100.073
93.754	100.073
93.786	100.073
93.822	100.073
93.852	100.073
93.887	100.073
93.918	100.073
93.954	100.073
93.985	100.073
94.018	100.073
94.055	100.073
94.086	100.073
94.122	100.073
94.156	100.074
94.186	100.073
94.22	100.073
94.256	100.073
94.29	100.073
94.322	100.073
94.354	100.073
94.387	100.074
94.422	100.074
94.454	100.074
94.488	100.074
94.518	100.073
94.553	100.073
94.588	100.074
94.619	100.074
94.654	100.074
94.686	100.074
94.72	100.074
94.754	100.074
94.787	100.074
94.822	100.074
94.852	100.074
94.886	100.074
94.918	100.074
94.95	100.074
94.987	100.074
95.019	100.074
95.052	100.075
95.085	100.075
95.119	100.075
95.151	100.075
95.186	100.075
95.221	100.075
95.255	100.075
95.284	100.075
95.318	100.075
95.351	100.075
95.386	100.075
95.421	100.075
95.452	100.075
95.486	100.075
95.518	100.075
95.55	100.075
95.585	100.075
95.618	100.075
95.653	100.075
95.687	100.075
95.719	100.075
95.749	100.075
95.783	100.075
95.819	100.075
95.85	100.075
95.886	100.075
95.92	100.075
95.952	100.076
95.987	100.076
96.02	100.076
96.054	100.076
96.084	100.076
96.117	100.076
96.15	100.076
96.184	100.076
96.218	100.076
96.248	100.076
96.284	100.076
96.318	100.076
96.35	100.076
96.384	100.076
96.417	100.076
96.453	100.076
96.485	100.076
96.521	100.076
96.552	100.076
96.587	100.076
96.621	100.076
96.655	100.076
96.686	100.076
96.721	100.077
96.755	100.077
96.786	100.077
96.819	100.077
96.854	100.077
96.886	100.077
96.921	100.077
96.957	100.077
96.987	100.077
97.02	100.077
97.053	100.077
97.086	100.077
97.12	100.078
97.153	100.078
97.186	100.078
97.22	100.078
97.253	100.078
97.287	100.078
97.321	100.078
97.354	100.078
97.389	100.078
97.422	100.078
97.457	100.078
97.49	100.078
97.522	100.078
97.557	100.078
97.589	100.078
97.623	100.078
97.655	100.078
97.689	100.078
97.724	100.078
97.756	100.078
97.788	100.078
97.823	100.078
97.857	100.078
97.888	100.078
97.922	100.078
97.958	100.078
97.989	100.078
98.023	100.078
98.059	100.078
98.093	100.078
98.125	100.078
98.158	100.078
98.189	100.078
98.227	100.077
98.26	100.077
98.293	100.077
98.325	100.077
98.359	100.077
98.393	100.077
98.423	100.077
98.462	100.077
98.494	100.077
98.528	100.077
98.562	100.077
98.592	100.078
98.629	100.078
98.659	100.078
98.693	100.078
98.726	100.078
98.761	100.078
98.793	100.078
98.825	100.078
98.859	100.078
98.893	100.078
98.926	100.078
98.96	100.078
98.994	100.078
99.028	100.078
99.061	100.078
99.096	100.078
99.133	100.078
99.161	100.078
99.195	100.078
99.23	100.078
99.262	100.078
99.295	100.078
99.329	100.078
99.365	100.078
99.396	100.078
99.43	100.078
99.465	100.078
99.496	100.078
99.533	100.078
99.567	100.078
99.599	100.078
99.635	100.079
99.664	100.079
99.699	100.079
99.731	100.079
99.767	100.079
99.8	100.079
99.835	100.079
99.867	100.079
99.902	100.079
99.933	100.079
99.966	100.079
99.999	100.079
100.032	100.079
100.066	100.079
100.102	100.079
100.134	100.079
100.166	100.079
100.202	100.079
100.234	100.079
100.268	100.079
100.3	100.079
100.335	100.08
100.367	100.08
100.401	100.08
100.434	100.08
100.464	100.08
100.502	100.08
100.536	100.08
100.569	100.08
100.604	100.08
100.634	100.08
100.668	100.08
100.7	100.08
100.733	100.08
100.77	100.08
100.801	100.08
100.835	100.08
100.869	100.081
100.899	100.081
100.934	100.081
100.967	100.081
100.999	100.081
101.034	100.081
101.068	100.081
101.097	100.081
101.13	100.081
101.169	100.081
101.201	100.081
101.232	100.081
101.265	100.081
101.298	100.081
101.335	100.081
101.368	100.082
101.397	100.082
101.432	100.082
101.467	100.082
101.499	100.082
101.535	100.082
101.567	100.082
101.596	100.082
101.629	100.082
101.666	100.082
101.7	100.082
101.732	100.082
101.768	100.082
101.8	100.082
101.833	100.082
101.865	100.082
101.899	100.082
101.932	100.082
101.966	100.082
102.001	100.082
102.034	100.082
102.066	100.082
102.1	100.082
102.135	100.082
102.165	100.082
102.196	100.083
102.232	100.083
102.263	100.083
102.299	100.083
102.33	100.083
102.362	100.083
102.396	100.083
102.432	100.083
102.464	100.083
102.496	100.083
102.529	100.083
102.564	100.083
102.597	100.083
102.63	100.083
102.663	100.083
102.695	100.083
102.728	100.083
102.76	100.083
102.797	100.083
102.829	100.083
102.862	100.083
102.894	100.083
102.927	100.083
102.963	100.084
102.996	100.084
103.027	100.084
103.061	100.084
103.092	100.084
103.127	100.084
103.156	100.084
103.193	100.084
103.226	100.084
103.263	100.084
103.291	100.084
103.324	100.084
103.358	100.084
103.392	100.084
103.428	100.084
103.459	100.084
103.49	100.084
103.525	100.084
103.561	100.084
103.594	100.084
103.628	100.084
103.66	100.084
103.694	100.084
103.725	100.084
103.759	100.084
103.795	100.084
103.827	100.084
103.861	100.084
103.895	100.084
103.929	100.084
103.962	100.084
103.995	100.084
104.028	100.084
104.062	100.084
104.093	100.084
104.126	100.084
104.161	100.084
104.195	100.084
104.227	100.084
104.262	100.084
104.293	100.084
104.33	100.084
104.365	100.083
104.392	100.083
104.427	100.083
104.461	100.084
104.492	100.084
104.528	100.084
104.561	100.084
104.594	100.084
104.627	100.084
104.659	100.084
104.694	100.084
104.728	100.084
104.762	100.084
104.797	100.084
104.828	100.084
104.86	100.084
104.893	100.084
104.928	100.084
104.965	100.084
104.996	100.084
105.027	100.084
105.062	100.084
105.098	100.084
105.132	100.084
105.161	100.084
105.197	100.084
105.229	100.084
105.264	100.084
105.296	100.084
105.33	100.084
105.363	100.084
105.395	100.084
105.426	100.084
105.464	100.084
105.499	100.084
105.531	100.084
105.565	100.084
105.598	100.083
105.634	100.083
105.666	100.084
105.7	100.084
105.733	100.084
105.765	100.084
105.8	100.084
105.834	100.084
105.868	100.084
105.901	100.084
105.932	100.084
105.967	100.084
106.001	100.084
106.034	100.084
106.066	100.084
106.103	100.084
106.135	100.084
106.168	100.084
106.2	100.084
106.236	100.084
106.268	100.084
106.3	100.084
106.333	100.084
106.367	100.084
106.401	100.084
106.433	100.084
106.466	100.083
106.501	100.084
106.535	100.084
106.567	100.084
106.601	100.084
106.633	100.084
106.668	100.084
106.699	100.084
106.733	100.084
106.764	100.084
106.798	100.084
106.832	100.084
106.865	100.084
106.898	100.084
106.93	100.083
106.965	100.083
106.998	100.084
107.03	100.084
107.064	100.084
107.098	100.084
107.13	100.083
107.161	100.083
107.197	100.083
107.23	100.083
107.264	100.083
107.295	100.083
107.332	100.083
107.366	100.083
107.397	100.083
107.43	100.083
107.461	100.083
107.494	100.083
107.531	100.083
107.563	100.083
107.598	100.083
107.629	100.083
107.666	100.083
107.696	100.083
107.728	100.083
107.76	100.083
107.792	100.083
107.828	100.084
107.864	100.084
107.893	100.084
107.931	100.084
107.962	100.084
107.996	100.084
108.029	100.084
108.06	100.084
108.096	100.084
108.129	100.084
108.162	100.084
108.196	100.084
108.23	100.084
108.263	100.084
108.297	100.084
108.329	100.084
108.363	100.084
108.399	100.084
108.428	100.084
108.463	100.084
108.498	100.084
108.53	100.084
108.563	100.084
108.599	100.084
108.63	100.084
108.663	100.084
108.694	100.084
108.73	100.084
108.76	100.084
108.797	100.084
108.828	100.084
108.862	100.084
108.895	100.084
108.929	100.084
108.962	100.084
108.997	100.084
109.031	100.084
109.063	100.084
109.096	100.084
109.13	100.084
109.164	100.084
109.196	100.084
109.233	100.084
109.265	100.084
109.3	100.084
109.332	100.084
109.364	100.084
109.397	100.084
109.432	100.084
109.467	100.084
109.498	100.084
109.533	100.084
109.564	100.084
109.6	100.084
109.63	100.084
109.663	100.084
109.696	100.083
109.733	100.084
109.763	100.084
109.797	100.084
109.832	100.084
109.863	100.083
109.896	100.083
109.929	100.083
109.964	100.083
110	100.083
110.032	100.084
110.065	100.084
110.099	100.083
110.132	100.083
110.165	100.083
110.197	100.083
110.23	100.083
110.263	100.084
110.296	100.084
110.331	100.084
110.363	100.084
110.396	100.084
110.431	100.084
110.461	100.084
110.498	100.084
110.53	100.084
110.564	100.084
110.6	100.084
110.631	100.084
110.666	100.084
110.7	100.084
110.732	100.084
110.764	100.084
110.796	100.084
110.833	100.084
110.865	100.084
110.899	100.084
110.932	100.084
110.965	100.084
110.999	100.084
111.03	100.084
111.066	100.084
111.099	100.084
111.131	100.084
111.168	100.084
111.198	100.084
111.233	100.084
111.27	100.085
111.301	100.085
111.334	100.085
111.367	100.085
111.401	100.085
111.434	100.084
111.47	100.084
111.5	100.084
111.535	100.084
111.569	100.084
111.601	100.084
111.633	100.084
111.668	100.084
111.7	100.084
111.732	100.084
111.769	100.084
111.804	100.084
111.833	100.084
111.866	100.084
111.901	100.084
111.931	100.084
111.966	100.084
112	100.084
112.034	100.085
112.067	100.085
112.1	100.085
112.134	100.085
112.168	100.085
112.201	100.085
112.232	100.085
112.267	100.085
112.298	100.085
112.332	100.085
112.367	100.085
112.397	100.085
112.431	100.085
112.465	100.085
112.5	100.085
112.529	100.085
112.563	100.085
112.598	100.085
112.632	100.085
112.665	100.085
112.698	100.085
112.732	100.085
112.764	100.085
112.797	100.085
112.831	100.084
112.864	100.084
112.898	100.084
112.932	100.084
112.963	100.084
112.998	100.084
113.032	100.085
113.065	100.085
113.096	100.084
113.132	100.084
113.163	100.084
113.195	100.084
113.232	100.084
113.262	100.084
113.297	100.085
113.333	100.085
113.363	100.085
113.399	100.085
113.432	100.084
113.467	100.084
113.497	100.084
113.531	100.085
113.562	100.084
113.599	100.084
113.632	100.084
113.664	100.084
113.697	100.084
113.731	100.084
113.766	100.084
113.798	100.084
113.83	100.084
113.865	100.084
113.899	100.084
113.931	100.084
113.963	100.084
113.997	100.084
114.031	100.084
114.066	100.084
114.099	100.084
114.132	100.084
114.166	100.084
114.2	100.084
114.234	100.084
114.266	100.084
114.302	100.084
114.334	100.084
114.366	100.084
114.401	100.084
114.433	100.084
114.467	100.084
114.5	100.084
114.532	100.084
114.569	100.084
114.601	100.084
114.631	100.084
114.667	100.083
114.698	100.083
114.732	100.083
114.765	100.083
114.799	100.083
114.831	100.083
114.866	100.084
114.901	100.084
114.931	100.084
114.964	100.083
114.997	100.083
115.032	100.083
115.064	100.083
115.098	100.084
115.133	100.084
115.166	100.083
115.198	100.083
115.23	100.083
115.265	100.083
115.297	100.083
115.328	100.084
115.361	100.084
115.4	100.083
115.43	100.083
115.464	100.083
115.5	100.083
115.531	100.083
115.565	100.083
115.6	100.083
115.63	100.083
115.667	100.083
115.698	100.083
115.732	100.083
115.765	100.083
115.8	100.083
115.832	100.083
115.864	100.083
115.898	100.083
115.933	100.083
115.964	100.083
115.998	100.083
116.031	100.083
116.067	100.083
116.099	100.083
116.132	100.083
116.165	100.083
116.2	100.083
116.234	100.083
116.266	100.083
116.303	100.083
116.335	100.083
116.368	100.083
116.398	100.083
116.434	100.083
116.468	100.083
116.499	100.083
116.535	100.083
116.57	100.083
116.6	100.083
116.634	100.083
116.665	100.083
[truncated: 20,496 more rows]

## Sheet: Figure 2c
TGA profiles of activated CuFeO2 after regeneration treatment
Temperature(oC)	Weight (%)
50.005	100
50.039	100
50.071	100
50.107	100
50.138	100
50.171	100
50.206	100
50.237	100
50.27	100
50.303	100
50.336	100.001
50.369	100.001
50.405	100.001
50.437	100.001
50.471	100.001
50.504	100.001
50.54	100.001
50.571	100.001
50.605	100.001
50.639	100.001
50.668	100.001
50.706	100.001
50.741	100.001
50.774	100.001
50.807	100.001
50.843	100.001
50.873	100.001
50.907	100.001
50.943	100.001
50.978	100.001
51.013	100.001
51.044	100.001
51.075	100.002
51.111	100.002
51.142	100.002
51.177	100.002
51.21	100.002
51.242	100.002
51.277	100.002
51.311	100.002
51.346	100.002
51.38	100.002
51.414	100.002
51.446	100.002
51.481	100.002
51.514	100.002
51.548	100.002
51.58	100.002
51.614	100.002
51.648	100.002
51.679	100.002
51.718	100.002
51.746	100.002
51.784	100.002
51.819	100.002
51.851	100.002
51.886	100.002
51.92	100.002
51.951	100.002
51.985	100.002
52.02	100.002
52.054	100.002
52.087	100.002
52.121	100.002
52.154	100.002
52.187	100.002
52.22	100.002
52.254	100.002
52.291	100.002
52.322	100.002
52.353	100.002
52.388	100.002
52.422	100.002
52.456	100.002
52.491	100.002
52.524	100.002
52.557	100.002
52.592	100.003
52.624	100.003
52.66	100.003
52.693	100.003
52.73	100.002
52.762	100.002
52.795	100.002
52.829	100.002
52.864	100.002
52.899	100.002
52.93	100.002
52.963	100.002
53.001	100.002
53.034	100.002
53.067	100.002
53.101	100.002
53.135	100.002
53.167	100.002
53.2	100.002
53.235	100.002
53.269	100.002
53.302	100.002
53.339	100.002
53.372	100.002
53.406	100.002
53.439	100.002
53.469	100.002
53.505	100.002
53.539	100.002
53.573	100.002
53.609	100.002
53.642	100.002
53.677	100.002
53.708	100.002
53.744	100.002
53.776	100.002
53.811	100.002
53.844	100.002
53.879	100.002
53.912	100.002
53.946	100.002
53.979	100.002
54.016	100.002
54.049	100.002
54.084	100.002
54.115	100.002
54.149	100.002
54.182	100.002
54.215	100.002
54.25	100.002
54.286	100.002
54.321	100.002
54.356	100.002
54.388	100.002
54.421	100.002
54.452	100.002
54.487	100.003
54.522	100.003
54.556	100.003
54.589	100.003
54.623	100.003
54.657	100.003
54.686	100.003
54.72	100.003
54.756	100.003
54.791	100.003
54.824	100.003
54.859	100.003
54.892	100.003
54.926	100.003
54.959	100.003
54.993	100.003
55.024	100.003
55.059	100.003
55.091	100.003
55.124	100.003
55.16	100.003
55.195	100.003
55.227	100.003
55.262	100.003
55.293	100.003
55.329	100.003
55.363	100.003
55.394	100.003
55.429	100.003
55.465	100.003
55.494	100.003
55.528	100.003
55.563	100.003
55.596	100.003
55.631	100.003
55.664	100.003
55.696	100.003
55.73	100.003
55.764	100.003
55.796	100.003
55.832	100.003
55.866	100.003
55.897	100.003
55.933	100.003
55.964	100.003
55.999	100.004
56.031	100.004
56.069	100.004
56.101	100.004
56.134	100.004
56.168	100.004
56.204	100.004
56.234	100.004
56.269	100.004
56.303	100.004
56.339	100.004
56.369	100.004
56.401	100.004
56.433	100.004
56.469	100.004
56.5	100.004
56.534	100.004
56.568	100.004
56.6	100.004
56.638	100.004
56.667	100.004
56.7	100.004
56.736	100.004
56.769	100.004
56.802	100.004
56.835	100.004
56.868	100.004
56.902	100.004
56.935	100.004
56.966	100.004
56.999	100.004
57.033	100.004
57.063	100.004
57.102	100.004
57.136	100.004
57.167	100.004
57.202	100.005
57.233	100.005
57.267	100.005
57.3	100.005
57.332	100.005
57.368	100.005
57.399	100.005
57.434	100.005
57.468	100.005
57.501	100.005
57.533	100.005
57.566	100.005
57.602	100.005
57.631	100.005
57.666	100.005
57.699	100.005
57.731	100.005
57.766	100.005
57.8	100.005
57.835	100.005
57.865	100.005
57.899	100.005
57.932	100.005
57.966	100.005
58.002	100.005
58.034	100.005
58.066	100.005
58.103	100.005
58.132	100.005
58.169	100.005
58.201	100.005
58.233	100.005
58.266	100.005
58.303	100.005
58.336	100.005
58.369	100.005
58.4	100.005
58.437	100.005
58.47	100.005
58.501	100.005
58.535	100.005
58.565	100.005
58.6	100.005
58.633	100.005
58.664	100.005
58.701	100.005
58.734	100.005
58.766	100.005
58.799	100.005
58.833	100.005
58.866	100.005
58.903	100.005
58.933	100.005
58.965	100.005
59	100.005
59.032	100.005
59.067	100.005
59.099	100.005
59.137	100.006
59.168	100.006
59.204	100.006
59.232	100.006
59.269	100.006
59.302	100.006
59.337	100.006
59.37	100.006
59.4	100.006
59.435	100.006
59.465	100.006
59.502	100.006
59.534	100.006
59.569	100.006
59.604	100.006
59.635	100.006
59.668	100.006
59.701	100.006
59.73	100.006
59.768	100.006
59.8	100.006
59.834	100.006
59.869	100.006
59.9	100.006
59.935	100.006
59.967	100.006
60	100.006
60.034	100.006
60.066	100.006
60.103	100.006
60.137	100.006
60.167	100.006
60.2	100.006
60.236	100.006
60.267	100.006
60.302	100.006
60.335	100.007
60.368	100.007
60.4	100.007
60.432	100.007
60.468	100.007
60.502	100.007
60.536	100.007
60.569	100.007
60.603	100.006
60.633	100.006
60.668	100.007
60.7	100.007
60.734	100.007
60.766	100.007
60.798	100.007
60.834	100.007
60.867	100.007
60.901	100.007
60.933	100.006
60.967	100.007
60.998	100.007
61.035	100.007
61.066	100.007
61.1	100.007
61.133	100.007
61.167	100.007
61.198	100.007
61.235	100.007
61.268	100.007
61.298	100.007
61.332	100.007
61.366	100.007
61.4	100.007
61.431	100.007
61.465	100.007
61.497	100.007
61.534	100.007
61.564	100.007
61.598	100.007
61.631	100.007
61.667	100.007
61.701	100.007
61.732	100.007
61.766	100.007
61.8	100.007
61.83	100.007
61.868	100.007
61.899	100.007
61.932	100.007
61.964	100.007
62	100.007
62.031	100.007
62.065	100.007
62.103	100.007
62.132	100.007
62.164	100.007
62.202	100.008
62.234	100.008
62.267	100.008
62.301	100.008
62.33	100.008
62.367	100.008
62.4	100.008
62.43	100.008
62.464	100.008
62.5	100.008
62.531	100.008
62.565	100.008
62.598	100.008
62.631	100.008
62.664	100.008
62.696	100.008
62.729	100.008
62.762	100.008
62.795	100.008
62.829	100.008
62.862	100.008
62.894	100.008
62.93	100.008
62.962	100.008
62.995	100.008
63.031	100.009
63.062	100.009
63.098	100.009
63.129	100.009
63.165	100.009
63.196	100.008
63.231	100.008
63.264	100.008
63.297	100.008
63.33	100.009
63.361	100.009
63.393	100.009
63.43	100.009
63.463	100.009
63.495	100.009
63.53	100.009
63.564	100.009
63.593	100.009
63.63	100.009
63.662	100.009
63.695	100.009
63.729	100.009
63.764	100.009
63.794	100.009
63.826	100.009
63.861	100.009
63.896	100.009
63.925	100.009
63.96	100.009
63.994	100.009
64.029	100.009
64.062	100.009
64.095	100.009
64.129	100.009
64.162	100.009
64.194	100.009
64.228	100.009
64.258	100.009
64.293	100.009
64.327	100.009
64.362	100.009
64.398	100.009
64.428	100.009
64.461	100.009
64.494	100.01
64.527	100.01
64.559	100.01
64.592	100.01
64.627	100.01
64.66	100.01
64.691	100.01
64.727	100.01
64.763	100.01
64.794	100.01
64.826	100.01
64.859	100.01
64.894	100.01
64.927	100.01
64.96	100.01
64.995	100.01
65.027	100.01
65.06	100.01
65.093	100.011
65.129	100.011
65.161	100.011
65.196	100.011
65.229	100.011
65.262	100.011
65.295	100.011
65.33	100.011
65.362	100.011
65.398	100.011
65.428	100.011
65.463	100.011
65.494	100.011
65.53	100.011
65.559	100.011
65.593	100.011
65.63	100.012
65.66	100.012
65.692	100.012
65.728	100.012
65.76	100.012
65.796	100.012
65.829	100.012
65.861	100.012
65.897	100.012
65.931	100.012
65.965	100.012
65.999	100.012
66.033	100.012
66.065	100.012
66.096	100.012
66.129	100.012
66.164	100.011
66.196	100.011
66.229	100.011
66.265	100.011
66.301	100.012
66.332	100.012
66.368	100.012
66.399	100.012
66.433	100.012
66.467	100.012
66.5	100.012
66.534	100.012
66.567	100.012
66.6	100.012
66.634	100.012
66.667	100.012
66.701	100.012
66.733	100.012
66.769	100.012
66.802	100.012
66.835	100.013
66.869	100.013
66.901	100.013
66.935	100.013
66.968	100.013
67	100.013
67.037	100.013
67.07	100.013
67.103	100.013
67.139	100.013
67.17	100.013
67.203	100.013
67.239	100.013
67.27	100.013
67.302	100.013
67.335	100.013
67.369	100.013
67.403	100.013
67.437	100.013
67.471	100.013
67.504	100.013
67.537	100.013
67.57	100.013
67.602	100.013
67.634	100.013
67.669	100.013
67.701	100.013
67.736	100.013
67.768	100.013
67.802	100.013
67.835	100.013
67.871	100.013
67.903	100.013
67.937	100.013
67.971	100.013
68.001	100.013
68.038	100.013
68.072	100.013
68.106	100.013
68.139	100.013
68.172	100.013
68.206	100.013
68.237	100.013
68.271	100.013
68.307	100.013
68.335	100.013
68.373	100.013
68.404	100.013
68.439	100.013
68.473	100.013
68.502	100.013
68.54	100.013
68.572	100.013
68.605	100.013
68.641	100.013
68.674	100.013
68.704	100.013
68.739	100.013
68.772	100.013
68.806	100.013
68.842	100.013
68.874	100.013
68.91	100.013
68.939	100.013
68.973	100.014
69.008	100.014
69.039	100.014
69.072	100.014
69.105	100.014
69.138	100.014
69.173	100.014
69.207	100.014
69.239	100.014
69.273	100.014
69.307	100.014
69.34	100.014
69.373	100.014
69.408	100.014
69.439	100.014
69.475	100.014
69.505	100.014
69.541	100.014
69.574	100.014
69.607	100.014
69.64	100.014
69.672	100.014
69.706	100.014
69.741	100.014
69.777	100.014
69.809	100.014
69.845	100.014
69.877	100.014
69.908	100.014
69.94	100.014
69.976	100.014
70.01	100.014
70.043	100.014
70.076	100.014
70.111	100.014
70.141	100.015
70.175	100.015
70.207	100.015
70.243	100.015
70.274	100.015
70.308	100.015
70.343	100.015
70.374	100.015
70.409	100.015
70.44	100.015
70.476	100.015
70.506	100.015
70.541	100.015
70.576	100.015
70.609	100.015
70.642	100.015
70.675	100.015
70.709	100.015
70.743	100.015
70.775	100.015
70.807	100.014
70.841	100.014
70.876	100.014
70.909	100.014
70.942	100.014
70.975	100.015
71.01	100.015
71.042	100.015
71.074	100.015
71.108	100.015
71.141	100.015
71.174	100.015
71.208	100.015
71.239	100.015
71.277	100.015
71.307	100.015
71.342	100.015
71.379	100.015
71.414	100.015
71.44	100.015
71.476	100.016
71.509	100.016
71.54	100.016
71.572	100.016
71.606	100.016
71.639	100.016
71.674	100.016
71.705	100.016
71.74	100.016
71.774	100.016
71.807	100.016
71.839	100.016
71.872	100.015
71.907	100.015
71.941	100.015
71.972	100.015
72.006	100.015
72.039	100.015
72.072	100.015
72.106	100.015
72.141	100.015
72.172	100.015
72.205	100.015
72.238	100.015
72.274	100.015
72.309	100.016
72.34	100.015
72.376	100.015
72.408	100.015
72.441	100.015
72.473	100.015
72.508	100.015
72.539	100.015
72.576	100.016
72.606	100.016
72.64	100.016
72.673	100.016
72.707	100.016
72.739	100.016
72.773	100.016
72.807	100.016
72.839	100.016
72.873	100.016
72.906	100.016
72.939	100.016
72.973	100.016
73.005	100.016
73.038	100.016
73.074	100.016
73.109	100.017
73.14	100.017
73.174	100.017
73.206	100.017
73.24	100.017
73.273	100.017
73.307	100.017
73.337	100.017
73.374	100.017
73.407	100.017
73.436	100.017
73.472	100.017
73.505	100.017
73.543	100.017
73.573	100.017
73.603	100.017
73.638	100.017
73.673	100.017
73.705	100.017
73.741	100.017
73.773	100.017
73.806	100.017
73.838	100.017
73.872	100.017
73.903	100.017
73.94	100.017
73.972	100.017
74.005	100.017
74.038	100.017
74.074	100.017
74.106	100.017
74.14	100.018
74.171	100.018
74.204	100.018
74.237	100.018
74.269	100.018
74.302	100.018
74.338	100.018
74.373	100.018
74.407	100.018
74.435	100.018
74.471	100.018
74.504	100.018
74.538	100.018
74.571	100.018
74.604	100.018
74.64	100.018
74.67	100.018
74.703	100.018
74.74	100.018
74.77	100.018
74.806	100.018
74.839	100.018
74.871	100.018
74.903	100.018
74.938	100.018
74.972	100.018
75.002	100.018
75.037	100.018
75.072	100.018
75.102	100.018
75.137	100.018
75.172	100.019
75.202	100.019
75.237	100.019
75.268	100.019
75.302	100.019
75.334	100.019
75.368	100.019
75.4	100.019
75.434	100.019
75.47	100.019
75.499	100.019
75.535	100.019
75.567	100.019
75.598	100.019
75.631	100.019
75.666	100.019
75.7	100.019
75.734	100.019
75.771	100.019
75.801	100.019
75.834	100.019
75.867	100.019
75.9	100.019
75.932	100.019
75.967	100.019
76.001	100.019
76.033	100.019
76.066	100.019
76.102	100.019
76.136	100.019
76.167	100.019
76.199	100.019
76.233	100.019
76.263	100.019
76.301	100.019
76.332	100.019
76.366	100.019
76.399	100.019
76.433	100.019
76.467	100.02
76.498	100.02
76.531	100.02
76.564	100.02
76.6	100.02
76.631	100.02
76.668	100.02
76.7	100.02
76.733	100.02
76.765	100.02
76.801	100.02
76.832	100.02
76.869	100.02
76.899	100.02
76.93	100.02
76.966	100.02
76.999	100.02
77.032	100.02
77.063	100.02
77.099	100.02
77.135	100.02
77.169	100.02
77.2	100.02
77.233	100.02
77.269	100.02
77.301	100.02
77.336	100.02
77.37	100.02
77.399	100.02
77.435	100.02
77.472	100.02
77.502	100.02
77.536	100.02
77.569	100.02
77.601	100.02
77.636	100.02
77.67	100.02
77.705	100.02
77.735	100.02
77.77	100.02
77.804	100.02
77.838	100.021
77.869	100.021
77.904	100.021
77.936	100.021
77.97	100.02
78.003	100.02
78.036	100.02
78.07	100.021
78.104	100.021
78.136	100.021
78.171	100.021
78.202	100.021
78.234	100.021
78.271	100.021
78.304	100.021
78.337	100.021
78.375	100.021
78.405	100.021
78.438	100.021
78.474	100.021
78.507	100.021
78.539	100.021
78.57	100.021
78.605	100.021
78.638	100.021
78.673	100.021
78.705	100.021
78.741	100.021
78.773	100.021
78.805	100.021
78.838	100.021
78.871	100.021
78.906	100.021
78.94	100.021
78.971	100.021
79.005	100.021
79.039	100.021
79.071	100.021
79.106	100.021
79.14	100.021
79.173	100.021
79.205	100.021
79.237	100.021
79.27	100.021
79.304	100.021
79.339	100.021
79.371	100.021
79.403	100.021
79.437	100.021
79.468	100.021
79.504	100.021
79.537	100.021
79.571	100.022
79.602	100.022
79.636	100.021
79.67	100.021
79.703	100.021
79.735	100.021
79.77	100.021
79.803	100.022
79.835	100.022
79.87	100.022
79.9	100.022
79.933	100.022
79.968	100.022
80.001	100.022
80.036	100.022
80.067	100.022
80.101	100.022
80.132	100.022
80.168	100.022
80.202	100.022
80.234	100.022
80.269	100.022
80.299	100.022
80.334	100.022
80.368	100.022
80.402	100.022
80.435	100.022
80.468	100.022
80.503	100.022
80.535	100.022
80.567	100.022
80.603	100.022
80.636	100.022
80.67	100.022
80.705	100.022
80.737	100.022
80.769	100.022
80.801	100.022
80.836	100.022
80.867	100.023
80.902	100.023
80.934	100.023
80.969	100.023
81.005	100.022
81.038	100.022
81.07	100.022
81.104	100.022
81.135	100.023
81.171	100.023
81.202	100.023
81.239	100.023
81.27	100.023
81.303	100.023
81.336	100.023
81.369	100.023
81.401	100.023
81.436	100.023
81.47	100.023
81.502	100.023
81.536	100.023
81.569	100.023
81.604	100.023
81.636	100.024
81.671	100.024
81.704	100.024
81.737	100.024
81.771	100.024
81.805	100.024
81.842	100.024
81.873	100.024
81.907	100.024
81.941	100.024
81.973	100.024
82.005	100.024
82.043	100.024
82.077	100.024
82.11	100.024
82.14	100.024
82.176	100.024
82.206	100.024
82.239	100.024
82.277	100.024
82.306	100.024
82.339	100.024
82.376	100.024
82.407	100.024
82.443	100.024
82.474	100.024
82.506	100.024
82.54	100.024
82.573	100.024
82.607	100.025
82.641	100.025
82.675	100.025
82.709	100.025
82.743	100.025
82.773	100.025
82.807	100.025
82.84	100.025
82.873	100.025
82.905	100.025
82.941	100.025
82.972	100.025
83.007	100.025
83.04	100.025
83.072	100.025
83.107	100.025
83.14	100.025
83.174	100.025
83.208	100.025
83.238	100.025
83.273	100.025
83.309	100.025
83.338	100.025
83.374	100.025
83.408	100.025
83.439	100.025
83.473	100.025
83.504	100.025
83.537	100.025
83.573	100.026
83.607	100.026
83.638	100.026
83.672	100.026
83.704	100.026
83.738	100.026
83.773	100.026
83.806	100.026
83.84	100.026
83.873	100.026
83.908	100.026
83.94	100.026
83.974	100.026
84.008	100.026
84.038	100.026
84.074	100.026
84.105	100.026
84.137	100.026
84.172	100.026
84.209	100.026
84.239	100.026
84.275	100.026
84.304	100.026
84.341	100.026
84.371	100.026
84.406	100.026
84.441	100.026
84.472	100.026
84.506	100.026
84.542	100.026
84.571	100.026
84.609	100.026
84.64	100.026
84.673	100.026
84.709	100.026
84.739	100.026
84.772	100.026
84.806	100.027
84.838	100.027
84.87	100.027
84.904	100.027
84.936	100.027
84.972	100.027
85.006	100.027
85.04	100.027
85.073	100.027
85.107	100.027
85.139	100.027
85.171	100.027
85.208	100.027
85.242	100.027
85.272	100.027
85.303	100.027
85.34	100.027
85.37	100.027
85.403	100.027
85.44	100.027
85.471	100.027
85.505	100.027
85.538	100.027
85.572	100.027
85.608	100.027
85.642	100.027
85.675	100.027
85.708	100.027
85.739	100.027
85.775	100.027
85.807	100.027
85.841	100.027
85.875	100.027
85.906	100.027
85.94	100.027
85.974	100.027
86.008	100.027
86.041	100.027
86.073	100.028
86.106	100.028
86.142	100.028
86.173	100.028
86.21	100.028
86.24	100.028
86.272	100.028
86.307	100.028
86.341	100.028
86.374	100.028
86.41	100.028
86.442	100.028
86.471	100.028
86.507	100.028
86.539	100.028
86.571	100.028
86.605	100.028
86.636	100.028
86.674	100.028
86.707	100.028
86.74	100.028
86.77	100.028
86.803	100.028
86.838	100.028
86.872	100.028
86.904	100.028
86.938	100.028
86.973	100.028
87.004	100.028
87.038	100.028
87.069	100.028
87.106	100.028
87.141	100.028
87.173	100.028
87.207	100.028
87.239	100.028
87.274	100.028
87.306	100.029
87.338	100.029
87.371	100.029
87.406	100.029
87.44	100.029
87.468	100.029
87.506	100.029
87.539	100.029
87.571	100.029
87.606	100.029
87.641	100.029
87.672	100.029
87.704	100.029
87.737	100.029
87.772	100.029
87.806	100.029
87.837	100.029
87.874	100.029
87.907	100.029
87.941	100.029
87.975	100.029
88.005	100.029
88.037	100.03
88.073	100.03
88.104	100.03
88.14	100.03
88.172	100.03
88.207	100.03
88.239	100.03
88.274	100.03
88.303	100.03
88.34	100.03
88.372	100.03
88.403	100.03
88.436	100.03
88.472	100.03
88.505	100.03
88.54	100.03
88.573	100.03
88.605	100.03
88.64	100.03
88.672	100.03
88.707	100.03
88.74	100.03
88.771	100.03
88.807	100.03
88.84	100.03
88.874	100.03
88.908	100.03
88.939	100.03
88.972	100.03
89.006	100.03
89.04	100.03
89.072	100.03
89.105	100.03
89.137	100.03
89.17	100.03
89.206	100.03
89.239	100.031
89.272	100.031
89.305	100.031
89.338	100.031
89.37	100.031
89.406	100.031
89.439	100.031
89.474	100.031
89.508	100.031
89.542	100.031
89.573	100.031
89.608	100.031
89.641	100.031
89.677	100.031
89.711	100.031
89.742	100.031
89.779	100.031
89.811	100.031
89.844	100.031
89.874	100.031
89.908	100.031
89.945	100.031
89.976	100.031
90.01	100.031
90.045	100.032
90.077	100.032
90.11	100.032
90.144	100.032
90.178	100.032
90.208	100.032
90.245	100.032
90.275	100.032
90.315	100.032
90.345	100.032
90.381	100.032
90.411	100.032
90.447	100.032
90.481	100.032
90.513	100.032
90.545	100.032
90.578	100.032
90.613	100.032
90.643	100.032
90.679	100.032
90.714	100.032
90.746	100.032
90.782	100.032
90.815	100.032
90.85	100.032
90.883	100.032
90.917	100.032
90.949	100.032
90.984	100.032
91.016	100.033
91.049	100.033
91.085	100.033
91.116	100.033
91.15	100.033
91.181	100.033
91.216	100.033
91.249	100.033
91.283	100.033
91.316	100.033
91.35	100.033
91.385	100.033
91.417	100.033
91.453	100.033
91.484	100.033
91.518	100.033
91.552	100.033
91.584	100.033
91.619	100.033
91.651	100.033
91.684	100.033
91.718	100.033
91.751	100.033
91.78	100.033
91.818	100.033
91.851	100.033
91.885	100.033
91.916	100.033
91.952	100.034
91.982	100.034
92.019	100.034
92.05	100.034
92.085	100.034
92.12	100.034
92.152	100.034
92.187	100.034
92.219	100.034
92.251	100.034
92.285	100.034
92.317	100.034
92.353	100.034
92.384	100.034
92.421	100.034
92.452	100.034
92.483	100.034
92.52	100.034
92.551	100.034
92.584	100.034
92.618	100.034
92.651	100.034
92.683	100.034
92.717	100.034
92.753	100.034
92.786	100.034
92.818	100.034
92.854	100.034
92.885	100.034
92.92	100.035
92.952	100.035
92.986	100.035
93.019	100.035
93.051	100.035
93.085	100.035
93.118	100.035
93.156	100.035
93.182	100.035
93.221	100.035
93.252	100.035
93.286	100.035
93.32	100.035
93.353	100.035
93.387	100.035
93.417	100.035
93.452	100.035
93.482	100.035
93.518	100.035
93.552	100.035
93.587	100.035
93.618	100.036
93.652	100.036
93.686	100.036
93.718	100.036
93.754	100.036
93.783	100.036
93.817	100.036
93.854	100.036
93.886	100.036
93.916	100.036
93.952	100.036
93.985	100.036
94.019	100.036
94.049	100.036
94.083	100.036
94.12	100.036
94.154	100.036
94.187	100.036
94.219	100.036
94.251	100.036
94.286	100.036
94.318	100.036
94.351	100.036
94.383	100.036
94.421	100.036
94.453	100.036
94.487	100.036
94.516	100.036
94.549	100.036
94.583	100.036
94.617	100.036
94.652	100.036
94.684	100.036
94.717	100.036
94.749	100.036
94.784	100.036
94.819	100.036
94.852	100.036
94.886	100.036
94.918	100.036
94.951	100.036
94.985	100.036
95.017	100.036
95.051	100.036
95.084	100.037
95.117	100.037
95.151	100.037
95.185	100.037
95.22	100.037
95.251	100.037
95.283	100.037
95.316	100.037
95.353	100.037
95.385	100.037
95.418	100.037
95.453	100.037
95.489	100.037
95.522	100.037
95.551	100.037
95.586	100.038
95.62	100.038
95.651	100.038
95.686	100.038
95.721	100.038
95.752	100.038
95.786	100.038
95.819	100.038
95.855	100.038
95.884	100.038
95.918	100.038
95.952	100.038
95.986	100.038
96.02	100.038
96.053	100.038
96.088	100.038
96.119	100.038
96.151	100.038
96.188	100.038
96.219	100.038
96.253	100.038
96.288	100.038
96.319	100.038
96.35	100.038
96.383	100.038
96.418	100.038
96.451	100.038
96.485	100.038
96.519	100.039
96.551	100.039
96.586	100.039
96.619	100.039
96.651	100.039
96.687	100.039
96.721	100.039
96.753	100.039
96.784	100.039
96.819	100.039
96.853	100.039
96.886	100.039
96.919	100.039
96.954	100.039
96.986	100.039
97.02	100.039
97.055	100.039
97.085	100.039
97.118	100.039
97.151	100.039
97.182	100.039
97.219	100.039
97.25	100.039
97.283	100.039
97.317	100.039
97.35	100.039
97.385	100.039
97.417	100.039
97.448	100.04
97.484	100.04
97.516	100.04
97.55	100.04
97.581	100.04
97.616	100.04
97.651	100.04
97.683	100.04
97.715	100.04
97.749	100.04
97.782	100.04
97.814	100.04
97.847	100.04
97.883	100.04
97.916	100.04
97.948	100.04
97.983	100.04
98.015	100.04
98.048	100.04
98.083	100.04
98.118	100.04
98.15	100.04
98.183	100.04
98.214	100.041
98.248	100.041
98.283	100.041
98.319	100.041
98.35	100.041
98.381	100.041
98.416	100.041
98.45	100.041
98.483	100.041
98.516	100.041
98.552	100.041
98.585	100.041
98.616	100.041
98.651	100.041
98.683	100.041
98.717	100.041
98.752	100.041
98.785	100.041
98.818	100.041
98.851	100.041
98.887	100.041
98.921	100.041
98.954	100.041
98.984	100.041
99.018	100.041
99.053	100.041
99.087	100.041
99.12	100.041
99.155	100.041
99.185	100.041
99.22	100.042
99.252	100.042
99.285	100.042
99.32	100.042
99.352	100.042
99.389	100.042
99.421	100.042
99.451	100.042
99.485	100.042
99.519	100.042
99.554	100.042
99.588	100.042
99.62	100.042
99.653	100.042
99.685	100.042
99.719	100.042
99.755	100.042
99.787	100.042
99.822	100.042
99.855	100.042
99.886	100.042
99.923	100.042
99.954	100.042
99.986	100.042
100.02	100.042
100.055	100.042
100.088	100.042
100.122	100.042
100.154	100.042
100.188	100.042
100.222	100.042
100.255	100.042
100.288	100.042
100.32	100.042
100.355	100.042
100.389	100.042
100.425	100.042
100.455	100.042
100.487	100.043
100.52	100.043
100.556	100.043
100.59	100.043
100.623	100.043
100.656	100.043
100.691	100.043
100.726	100.043
100.756	100.043
100.789	100.043
100.822	100.044
100.855	100.044
100.892	100.044
100.926	100.044
100.959	100.044
100.993	100.044
101.023	100.044
101.057	100.044
101.089	100.044
101.125	100.044
101.158	100.044
101.188	100.044
101.225	100.044
101.256	100.044
101.288	100.044
101.324	100.044
101.359	100.044
101.391	100.044
101.423	100.044
101.456	100.044
101.493	100.044
101.523	100.044
101.558	100.044
101.59	100.044
101.624	100.044
101.656	100.045
101.692	100.045
101.724	100.045
101.759	100.045
101.792	100.045
101.824	100.045
101.857	100.045
101.89	100.045
101.924	100.045
101.957	100.045
101.99	100.045
102.023	100.045
102.058	100.045
102.093	100.045
102.127	100.045
102.16	100.045
102.19	100.045
102.226	100.045
102.258	100.045
102.292	100.045
102.326	100.045
102.359	100.045
102.39	100.045
102.426	100.045
102.459	100.045
102.493	100.046
102.524	100.046
102.56	100.046
102.595	100.046
102.626	100.046
102.659	100.046
102.694	100.046
102.725	100.046
102.759	100.046
102.794	100.046
102.829	100.046
102.859	100.046
102.894	100.046
102.927	100.046
102.961	100.046
102.994	100.046
103.026	100.046
103.058	100.046
103.093	100.046
103.13	100.046
103.158	100.046
103.192	100.046
103.23	100.046
103.263	100.046
103.293	100.046
103.328	100.046
103.361	100.046
103.392	100.046
103.427	100.046
103.459	100.046
103.494	100.046
103.527	100.047
103.562	100.047
103.596	100.047
103.628	100.047
103.66	100.047
103.694	100.047
103.729	100.047
103.763	100.047
103.796	100.047
103.83	100.047
103.862	100.047
103.894	100.047
103.928	100.047
103.961	100.047
103.994	100.047
104.026	100.047
104.061	100.047
104.094	100.047
104.127	100.048
104.163	100.048
104.195	100.048
104.227	100.048
104.262	100.048
104.297	100.048
104.329	100.048
104.361	100.047
104.395	100.047
104.429	100.047
104.463	100.047
104.496	100.048
104.528	100.048
104.564	100.047
104.596	100.047
104.631	100.047
104.664	100.047
104.696	100.047
104.731	100.047
104.764	100.048
104.797	100.047
104.831	100.047
104.863	100.047
104.895	100.047
104.929	100.047
104.963	100.047
104.997	100.047
105.03	100.048
105.061	100.048
105.093	100.048
105.13	100.048
105.16	100.048
105.195	100.048
105.227	100.048
105.26	100.048
105.297	100.048
105.329	100.048
105.362	100.048
105.393	100.048
105.427	100.048
105.461	100.048
105.495	100.048
105.529	100.048
105.562	100.048
105.594	100.048
105.628	100.048
105.662	100.048
105.696	100.047
105.729	100.047
105.761	100.047
105.794	100.047
105.826	100.047
105.861	100.048
105.894	100.048
105.928	100.048
105.961	100.048
105.993	100.048
106.027	100.048
106.06	100.048
106.092	100.048
106.125	100.048
106.156	100.048
106.19	100.048
106.225	100.048
106.257	100.048
106.292	100.048
106.327	100.048
106.359	100.048
106.394	100.049
106.426	100.049
106.46	100.049
106.492	100.049
106.525	100.049
106.558	100.049
106.591	100.049
106.627	100.049
106.658	100.049
106.693	100.049
106.725	100.049
106.759	100.049
106.792	100.049
106.824	100.049
106.857	100.049
106.891	100.049
106.923	100.049
106.959	100.049
106.99	100.049
107.023	100.049
107.059	100.049
107.092	100.049
107.127	100.049
107.161	100.049
107.192	100.05
107.225	100.05
107.258	100.05
107.29	100.05
107.321	100.049
107.354	100.049
107.391	100.049
107.424	100.05
107.453	100.05
107.486	100.05
107.525	100.05
107.559	100.05
107.594	100.05
107.627	100.049
107.66	100.049
107.694	100.049
107.726	100.049
107.759	100.049
107.792	100.049
107.829	100.049
107.862	100.049
107.894	100.049
107.927	100.049
107.96	100.049
107.996	100.049
108.028	100.049
108.06	100.049
108.094	100.049
108.127	100.049
108.159	100.049
108.191	100.049
108.225	100.049
108.259	100.049
108.293	100.049
108.329	100.049
108.362	100.049
108.394	100.049
108.428	100.049
108.461	100.049
108.494	100.049
108.526	100.049
108.558	100.05
108.592	100.05
108.628	100.05
108.663	100.049
108.693	100.049
108.726	100.049
108.761	100.049
108.795	100.049
108.828	100.049
108.862	100.05
108.896	100.05
108.93	100.05
108.96	100.05
108.996	100.05
109.029	100.05
109.063	100.05
109.095	100.05
109.128	100.05
109.16	100.05
109.193	100.05
109.227	100.05
109.26	100.05
109.295	100.049
109.328	100.049
109.36	100.049
109.396	100.05
109.429	100.05
109.46	100.05
109.492	100.05
109.528	100.05
109.561	100.05
109.594	100.05
109.625	100.05
109.658	100.05
109.695	100.05
109.727	100.05
109.76	100.05
109.794	100.05
109.828	100.05
109.859	100.05
109.893	100.05
109.928	100.05
109.961	100.05
109.996	100.05
110.027	100.05
110.061	100.05
110.094	100.05
110.129	100.05
110.159	100.05
110.195	100.05
110.228	100.05
110.261	100.05
110.293	100.05
110.328	100.05
110.36	100.05
110.395	100.05
110.426	100.05
110.46	100.05
110.494	100.05
110.527	100.05
110.56	100.05
110.594	100.05
110.626	100.05
110.659	100.049
110.696	100.05
110.73	100.05
110.761	100.05
110.796	100.05
110.828	100.05
110.861	100.05
110.895	100.05
110.927	100.049
110.959	100.05
110.992	100.05
111.027	100.05
111.061	100.05
111.093	100.05
111.125	100.05
111.16	100.05
111.195	100.049
111.227	100.05
111.262	100.05
111.294	100.05
111.328	100.05
111.36	100.049
111.393	100.049
111.429	100.049
111.46	100.049
111.496	100.049
111.528	100.049
111.56	100.049
111.594	100.049
111.627	100.049
111.662	100.049
111.692	100.049
111.729	100.049
111.764	100.049
111.794	100.049
111.829	100.049
111.864	100.049
111.894	100.049
111.929	100.049
111.964	100.049
111.997	100.049
112.029	100.049
112.063	100.049
112.097	100.049
112.129	100.049
112.161	100.049
112.195	100.049
112.23	100.049
112.263	100.049
112.297	100.049
112.329	100.049
112.362	100.049
112.396	100.049
112.427	100.049
112.463	100.049
112.494	100.05
112.529	100.05
112.563	100.05
112.597	100.05
112.628	100.049
112.658	100.049
112.695	100.049
112.727	100.049
112.763	100.05
112.793	100.05
112.828	100.05
112.861	100.049
112.893	100.049
112.927	100.049
112.96	100.049
112.991	100.049
113.024	100.049
113.058	100.049
113.092	100.049
113.125	100.049
113.16	100.049
113.189	100.049
113.225	100.049
113.258	100.049
113.291	100.049
113.325	100.049
113.359	100.049
113.391	100.049
113.426	100.049
113.456	100.049
113.489	100.049
113.526	100.049
113.556	100.049
113.591	100.049
113.622	100.049
113.657	100.049
113.687	100.049
113.723	100.049
113.756	100.049
113.789	100.049
113.824	100.049
113.856	100.049
113.888	100.049
113.922	100.049
113.955	100.049
113.989	100.049
114.021	100.049
114.053	100.049
114.088	100.049
114.122	100.049
114.156	100.049
114.191	100.049
114.223	100.049
114.257	100.049
114.288	100.049
114.323	100.049
114.357	100.049
114.39	100.049
114.424	100.049
114.456	100.049
114.493	100.049
114.524	100.049
114.554	100.049
114.59	100.049
114.623	100.049
114.657	100.049
114.69	100.049
114.725	100.049
114.758	100.049
114.793	100.049
114.822	100.049
114.857	100.049
114.891	100.049
114.924	100.049
114.958	100.049
114.991	100.049
115.025	100.049
115.057	100.049
115.091	100.049
115.127	100.049
115.157	100.049
115.192	100.049
115.226	100.049
115.256	100.049
115.292	100.049
115.326	100.049
115.358	100.049
115.392	100.049
115.425	100.049
115.457	100.049
115.49	100.049
115.525	100.049
115.559	100.049
115.592	100.049
115.622	100.049
115.658	100.049
115.693	100.049
115.728	100.049
115.757	100.049
115.792	100.049
115.827	100.049
115.858	100.049
115.89	100.048
115.928	100.048
115.96	100.048
115.993	100.048
116.023	100.049
116.057	100.048
116.093	100.048
116.129	100.048
116.159	100.048
116.193	100.048
116.226	100.048
116.261	100.048
116.295	100.048
116.325	100.048
116.358	100.048
116.393	100.048
116.425	100.048
116.461	100.048
116.493	100.048
116.528	100.048
116.56	100.048
116.593	100.048
116.629	100.048
116.659	100.047
[truncated: 20,496 more rows]

## Sheet: Figure 2d
Raman spectra of activated CuFeO2 before regeneration treatment
Raman shift(cm-1)	Intensity(a.u.)
1000.59	15.2068
1002.38	15.2315
1004.16	15.2565
1005.94	15.282
1007.73	15.3078
1009.51	15.334
1011.29	15.3605
1013.07	15.3875
1014.85	15.4149
1016.63	15.4426
1018.41	15.4707
1020.19	15.4992
1021.97	15.5281
1023.75	15.5574
1025.53	15.587
1027.31	15.6171
1029.09	15.6443
1030.87	15.6638
1032.64	15.7045
1034.42	15.7148
1036.2	15.7463
1037.97	15.7997
1039.75	15.8076
1041.53	15.8553
1043.3	15.8853
1045.08	15.9277
1046.85	15.9563
1048.63	16.0194
1050.4	16.0585
1052.17	16.0994
1053.95	16.1343
1055.72	16.171
1057.49	16.2058
1059.26	16.2204
1061.04	16.2799
1062.81	16.3166
1064.58	16.3341
1066.35	16.3597
1068.12	16.3635
1069.89	16.3993
1071.66	16.4098
1073.43	16.4458
1075.2	16.4642
1076.97	16.4682
1078.73	16.4891
1080.5	16.5139
1082.27	16.5277
1084.04	16.5756
1085.81	16.5777
1087.57	16.5616
1089.34	16.5775
1091.1	16.5769
1092.87	16.5602
1094.63	16.5687
1096.4	16.5895
1098.16	16.601
1099.93	16.6344
1101.69	16.6934
1103.45	16.7063
1105.22	16.751
1106.98	16.8017
1108.74	16.8536
1110.5	16.8781
1112.26	16.9044
1114.03	16.9788
1115.79	17.0151
1117.55	17.0422
1119.31	17.0585
1121.07	17.0779
1122.83	17.1403
1124.59	17.168
1126.34	17.206
1128.1	17.2786
1129.86	17.3414
1131.62	17.4175
1133.37	17.4977
1135.13	17.5542
1136.89	17.6187
1138.65	17.6357
1140.4	17.7092
1142.16	17.7786
1143.91	17.8317
1145.67	17.8982
1147.42	17.9908
1149.17	18.0496
1150.93	18.1303
1152.68	18.2205
1154.44	18.2888
1156.19	18.3749
1157.94	18.4879
1159.69	18.536
1161.44	18.622
1163.19	18.6684
1164.95	18.7217
1166.7	18.7851
1168.45	18.8205
1170.2	18.8914
1171.95	18.9275
1173.7	19.0147
1175.45	19.0892
1177.19	19.1662
1178.94	19.2249
1180.69	19.3382
1182.44	19.4169
1184.18	19.4633
1185.93	19.5342
1187.68	19.6055
1189.42	19.6524
1191.17	19.7044
1192.92	19.7733
1194.66	19.8367
1196.4	19.8849
1198.15	19.9299
1199.89	20.0029
1201.64	20.0701
1203.38	20.1596
1205.12	20.2153
1206.86	20.285
1208.61	20.3599
1210.35	20.4283
1212.09	20.4808
1213.83	20.585
1215.57	20.6678
1217.31	20.7582
1219.05	20.842
1220.79	20.9435
1222.53	21.0743
1224.27	21.1401
1226.01	21.2505
1227.75	21.3474
1229.49	21.4529
1231.23	21.5267
1232.96	21.6404
1234.7	21.7312
1236.44	21.8296
1238.17	21.9173
1239.91	22.0221
1241.64	22.1134
1243.38	22.2324
1245.11	22.3384
1246.85	22.4298
1248.58	22.5392
1250.32	22.6611
1252.05	22.7934
1253.78	22.8863
1255.52	22.9575
1257.25	23.072
1258.98	23.184
1260.71	23.2753
1262.45	23.3928
1264.18	23.5013
1265.91	23.6158
1267.64	23.7174
1269.37	23.8283
1271.1	23.9269
1272.83	24.0336
1274.56	24.1318
1276.28	24.1834
1278.01	24.2754
1279.74	24.3639
1281.47	24.4296
1283.2	24.5321
1284.92	24.6379
1286.65	24.7111
1288.38	24.8139
1290.1	24.9031
1291.83	25.0093
1293.55	25.1606
1295.28	25.2423
1297	25.3545
1298.73	25.4712
1300.45	25.6134
1302.18	25.7372
1303.9	25.8665
1305.62	25.9957
1307.34	26.1761
1309.07	26.3385
1310.79	26.4899
1312.51	26.6536
1314.23	26.8272
1315.95	26.9893
1317.67	27.1633
1319.39	27.3387
1321.11	27.5037
1322.83	27.6284
1324.55	27.7453
1326.27	27.8812
1327.99	28.0014
1329.71	28.1187
1331.42	28.2441
1333.14	28.3209
1334.86	28.4041
1336.58	28.4641
1338.29	28.4963
1340.01	28.5846
1341.72	28.5965
1343.44	28.6069
1345.15	28.6259
1346.87	28.581
1348.58	28.5904
1350.3	28.5603
1352.01	28.5304
1353.72	28.4815
1355.44	28.4659
1357.15	28.4257
1358.86	28.4093
1360.57	28.2961
1362.29	28.2164
1364	28.1368
1365.71	28.0775
1367.42	27.9732
1369.13	27.92
1370.84	27.8072
1372.55	27.7065
1374.26	27.6029
1375.97	27.5031
1377.68	27.4308
1379.38	27.3149
1381.09	27.1951
1382.8	27.0946
1384.51	26.9854
1386.21	26.8629
1387.92	26.7767
1389.63	26.6634
1391.33	26.5719
1393.04	26.4064
1394.74	26.3052
1396.45	26.1975
1398.15	26.0943
1399.86	26.0261
1401.56	25.93
1403.26	25.822
1404.97	25.7436
1406.67	25.7044
1408.37	25.6305
1410.07	25.5309
1411.78	25.4439
1413.48	25.3926
1415.18	25.3371
1416.88	25.2922
1418.58	25.1961
1420.28	25.1428
1421.98	25.0475
1423.68	25.0075
1425.38	24.9422
1427.08	24.8646
1428.78	24.8214
1430.48	24.7268
1432.17	24.6637
1433.87	24.6206
1435.57	24.5958
1437.27	24.5272
1438.96	24.4946
1440.66	24.4306
1442.35	24.3873
1444.05	24.3399
1445.74	24.3364
1447.44	24.3328
1449.13	24.3332
1450.83	24.3492
1452.52	24.3419
1454.21	24.3567
1455.91	24.3962
1457.6	24.4263
1459.29	24.4074
1460.98	24.3839
1462.68	24.4141
1464.37	24.4188
1466.06	24.395
1467.75	24.4108
1469.44	24.3856
1471.13	24.3758
1472.82	24.3852
1474.51	24.3796
1476.2	24.3498
1477.89	24.3552
1479.58	24.3707
1481.27	24.3556
1482.95	24.3758
1484.64	24.4129
1486.33	24.4002
1488.01	24.3814
1489.7	24.3522
1491.39	24.3714
1493.07	24.4078
1494.76	24.4222
1496.44	24.4463
1498.13	24.4989
1499.81	24.5283
1501.5	24.5215
1503.18	24.5254
1504.86	24.5312
1506.55	24.5099
1508.23	24.5092
1509.91	24.4982
1511.6	24.5058
1513.28	24.5154
1514.96	24.4981
1516.64	24.5122
1518.32	24.5012
1520	24.4784
1521.68	24.5099
1523.36	24.535
1525.04	24.5352
1526.72	24.5404
1528.4	24.5739
1530.08	24.6007
1531.75	24.6574
1533.43	24.7227
1535.11	24.7668
1536.79	24.8182
1538.46	24.9175
1540.14	25.0063
1541.82	25.1347
1543.49	25.2228
1545.17	25.3737
1546.84	25.517
1548.52	25.6316
1550.19	25.7365
1551.87	25.8386
1553.54	25.9765
1555.21	26.1564
1556.89	26.3464
1558.56	26.541
1560.23	26.7521
1561.91	26.9902
1563.58	27.2442
1565.25	27.5145
1566.92	27.7946
1568.59	28.0507
1570.26	28.331
1571.93	28.6924
1573.6	28.9741
1575.27	29.2929
1576.94	29.6133
1578.61	30.0142
1580.28	30.42
1581.95	30.8317
1583.62	31.2162
1585.28	31.5722
1586.95	31.9724
1588.62	32.3779
1590.29	32.7618
1591.95	33.1492
1593.62	33.5046
1595.28	33.8775
1596.95	34.1502
1598.61	34.4034
1600.28	34.6624
1601.94	34.8349
1603.61	34.9663
1605.27	35.0463
1606.93	35.065
1608.6	35.0079
1610.26	34.8837
1611.92	34.7107
1613.58	34.4592
1615.25	34.1354
1616.91	33.7481
1618.57	33.3164
1620.23	32.816
1621.89	32.3445
1623.55	31.7794
1625.21	31.2722
1626.87	30.724
1628.53	30.2308
1630.19	29.65
1631.85	29.0779
1633.5	28.5143
1635.16	27.9721
1636.82	27.5242
1638.48	27.1014
1640.13	26.6905
1641.79	26.3275
1643.45	26.0113
1645.1	25.7376
1646.76	25.4815
1648.41	25.2729
1650.07	25.0962
1651.72	24.9193
1653.38	24.7575
1655.03	24.6134
1656.69	24.5063
1658.34	24.3619
1659.99	24.2449
1661.65	24.1769
1663.3	24.0478
1664.95	23.9312
1666.6	23.8341
1668.25	23.7534
1669.9	23.6697
1671.55	23.6566
1673.2	23.632
1674.86	23.5611
1676.51	23.5001
1678.16	23.4416
1679.8	23.3386
1681.45	23.2574
1683.1	23.1974
1684.75	23.157
1686.4	23.1596
1688.05	23.1237
1689.69	23.0934
1691.34	23.0862
1692.99	23.0902
1694.63	23.0892
1696.28	23.0825
1697.92	23.0992
1699.57	23.0979
1701.21	23.1163
1702.86	23.1
1704.5	23.0725
1706.15	23.0689
1707.79	23.0656
1709.44	23.0632
1711.08	23.0448
1712.72	23.0037
1714.36	23.0114
1716	23.0312
1717.65	23.0388
1719.29	23.0252
1720.93	23.03
1722.57	23.0212
1724.21	22.9782
1725.85	22.9825
1727.49	22.974
1729.13	22.9467
1730.77	22.9181
1732.41	22.9302
1734.05	22.9054
1735.69	22.8611
1737.32	22.8544
1738.96	22.8311
1740.6	22.8269
1742.23	22.8278
1743.87	22.8161
1745.51	22.8202
1747.15	22.8347
1748.78	22.816
1750.42	22.8444
1752.05	22.7985
1753.69	22.8122
1755.32	22.8358
1756.96	22.843
1758.59	22.8267
1760.22	22.8261
1761.85	22.8253
1763.49	22.8197
1765.12	22.8128
1766.75	22.8135
1768.38	22.8014
1770.02	22.8376
1771.65	22.8699
1773.28	22.864
1774.91	22.8988
1776.54	22.9059
1778.17	22.9187
1779.8	22.9194
1781.43	22.9305
1783.06	22.9011
1784.69	22.9274
1786.32	22.9583
1787.94	22.9569
1789.57	22.9819
1791.2	23.0212
1792.83	23.0409
1794.45	23.0413
1796.08	23.0242
1797.71	23.0182
1799.33	23.045
1800.96	23.0221
1802.58	23.0659
1804.21	23.0569
1805.83	23.0258
1807.46	22.9955
1809.08	22.9775
1810.7	22.9846
1812.33	22.9672
1813.95	22.9663
1815.57	22.9836
1817.19	23.0139
1818.82	23.0768
1820.44	23.0698
1822.06	23.0689
1823.68	23.1257
1825.3	23.1199
1826.92	23.1321
1828.54	23.1424
1830.16	23.1528
1831.78	23.169
1833.4	23.2017
1835.02	23.2073
1836.64	23.2277
1838.26	23.2559
1839.88	23.2804
1841.49	23.2381
1843.11	23.2216
1844.73	23.2654
1846.35	23.2916
1847.96	23.2971
1849.58	23.3267
1851.19	23.3375
1852.81	23.3542
1854.43	23.3361
1856.04	23.3295
1857.65	23.3284
1859.27	23.3427
1860.88	23.3515
1862.5	23.3574
1864.11	23.3911
1865.72	23.429
1867.34	23.4223
1868.95	23.3926
1870.56	23.4189
1872.17	23.4583
1873.78	23.4204
1875.4	23.4212
1877.01	23.4556
1878.62	23.4467
1880.23	23.4505
1881.84	23.4192
1883.45	23.4087
1885.06	23.4073
1886.67	23.4188
1888.27	23.3963
1889.88	23.3743
1891.49	23.4083
1893.1	23.4275
1894.71	23.3944
1896.31	23.3991
1897.92	23.4294
1899.53	23.4339
1901.13	23.4544
1902.74	23.4491
1904.34	23.4317
1905.95	23.4353
1907.55	23.4587
1909.16	23.4785
1910.76	23.4764
1912.37	23.5136
1913.97	23.5168
1915.57	23.5332
1917.18	23.5784
1918.78	23.6245
1920.38	23.6571
1921.98	23.6632
1923.59	23.6883
1925.19	23.7128
1926.79	23.7174
1928.39	23.7482
1929.99	23.7384
1931.59	23.7563
1933.19	23.7677
1934.79	23.7935
1936.39	23.7973
1937.99	23.821
1939.59	23.8212
1941.19	23.8394
1942.79	23.8459
1944.38	23.8471
1945.98	23.8373
1947.58	23.8746
1949.17	23.8704
1950.77	23.877
1952.37	23.8322
1953.96	23.8341
1955.56	23.8724
1957.15	23.8949
1958.75	23.9132
1960.34	23.9389
1961.94	23.9663
1963.53	24.007
1965.13	24.0391
1966.72	24.0744
1968.31	24.1067
1969.91	24.0627
1971.5	24.0703
1973.09	24.0604
1974.68	24.0593
1976.28	24.07
1977.87	24.0731
1979.46	24.0749
1981.05	24.0753
1982.64	24.0745
1984.23	24.0723
1985.82	24.0688
1987.41	24.0639
1989	24.0578
1990.59	24.0503
1992.18	24.0415
1993.77	24.0314
1995.35	24.0199
1996.94	24.0071
1998.53	23.9931
2000.11	23.9776

## Sheet: Figure 2e
Raman spectra of activated CuFeO2 after regeneration treatment
Raman shift(cm-1)	Intensity(a.u.)
1000.59	10.2507
1002.38	10.2898
1004.16	10.3282
1005.94	10.3659
1007.73	10.4028
1009.51	10.4389
1011.29	10.4743
1013.07	10.5089
1014.85	10.5428
1016.63	10.5759
1018.41	10.6083
1020.19	10.6399
1021.97	10.6707
1023.75	10.7008
1025.53	10.7301
1027.31	10.7587
1029.09	10.7729
1030.87	10.8034
1032.64	10.8257
1034.42	10.867
1036.2	10.8676
1037.97	10.9011
1039.75	10.9442
1041.53	10.9755
1043.3	10.9803
1045.08	10.997
1046.85	11.0073
1048.63	11.0336
1050.4	11.0453
1052.17	11.0633
1053.95	11.1153
1055.72	11.1546
1057.49	11.2037
1059.26	11.2506
1061.04	11.2705
1062.81	11.2918
1064.58	11.3375
1066.35	11.3488
1068.12	11.3601
1069.89	11.3871
1071.66	11.3802
1073.43	11.3932
1075.2	11.4217
1076.97	11.4135
1078.73	11.4022
1080.5	11.4101
1082.27	11.4369
1084.04	11.4497
1085.81	11.4535
1087.57	11.4555
1089.34	11.4466
1091.1	11.4661
1092.87	11.4703
1094.63	11.446
1096.4	11.4475
1098.16	11.4534
1099.93	11.4608
1101.69	11.4504
1103.45	11.4488
1105.22	11.4742
1106.98	11.4927
1108.74	11.5192
1110.5	11.5528
1112.26	11.5475
1114.03	11.5448
1115.79	11.5729
1117.55	11.5665
1119.31	11.5374
1121.07	11.5546
1122.83	11.601
1124.59	11.6217
1126.34	11.6638
1128.1	11.6999
1129.86	11.7123
1131.62	11.7196
1133.37	11.7774
1135.13	11.8071
1136.89	11.8274
1138.65	11.8698
1140.4	11.9056
1142.16	11.9357
1143.91	11.9678
1145.67	12.0075
1147.42	12.0263
1149.17	12.064
1150.93	12.058
1152.68	12.0637
1154.44	12.0891
1156.19	12.1154
1157.94	12.1186
1159.69	12.1424
1161.44	12.168
1163.19	12.1593
1164.95	12.1689
1166.7	12.1715
1168.45	12.1879
1170.2	12.1525
1171.95	12.1797
1173.7	12.2315
1175.45	12.2645
1177.19	12.2744
1178.94	12.2735
1180.69	12.3105
1182.44	12.309
1184.18	12.3293
1185.93	12.3719
1187.68	12.3895
1189.42	12.4016
1191.17	12.4479
1192.92	12.4664
1194.66	12.4757
1196.4	12.5048
1198.15	12.516
1199.89	12.5254
1201.64	12.5398
1203.38	12.5656
1205.12	12.5822
1206.86	12.5865
1208.61	12.5908
1210.35	12.5997
1212.09	12.6283
1213.83	12.6572
1215.57	12.6798
1217.31	12.7175
1219.05	12.7282
1220.79	12.7654
1222.53	12.7843
1224.27	12.8186
1226.01	12.8465
1227.75	12.8684
1229.49	12.8872
1231.23	12.9028
1232.96	12.924
1234.7	12.9428
1236.44	12.9571
1238.17	12.9912
1239.91	13.0255
1241.64	13.0411
1243.38	13.0954
1245.11	13.1206
1246.85	13.153
1248.58	13.1872
1250.32	13.1972
1252.05	13.2226
1253.78	13.2442
1255.52	13.2714
1257.25	13.2677
1258.98	13.3123
1260.71	13.3683
1262.45	13.4006
1264.18	13.4196
1265.91	13.4473
1267.64	13.4695
1269.37	13.4967
1271.1	13.5401
1272.83	13.5572
1274.56	13.5849
1276.28	13.6004
1278.01	13.6367
1279.74	13.6602
1281.47	13.6786
1283.2	13.6935
1284.92	13.7144
1286.65	13.7341
1288.38	13.7375
1290.1	13.7558
1291.83	13.7551
1293.55	13.7673
1295.28	13.7976
1297	13.809
1298.73	13.8281
1300.45	13.8304
1302.18	13.8237
1303.9	13.8577
1305.62	13.872
1307.34	13.8898
1309.07	13.9254
1310.79	13.9911
1312.51	14.0105
1314.23	14.0171
1315.95	14.0297
1317.67	14.0756
1319.39	14.111
1321.11	14.1402
1322.83	14.1857
1324.55	14.2196
1326.27	14.256
1327.99	14.2789
1329.71	14.33
1331.42	14.3712
1333.14	14.3775
1334.86	14.3678
1336.58	14.3892
1338.29	14.4045
1340.01	14.4236
1341.72	14.4508
1343.44	14.4767
1345.15	14.5061
1346.87	14.544
1348.58	14.5709
1350.3	14.6144
1352.01	14.6249
1353.72	14.6496
1355.44	14.6823
1357.15	14.696
1358.86	14.7466
1360.57	14.8141
1362.29	14.8658
1364	14.8621
1365.71	14.8757
1367.42	14.9324
1369.13	14.9574
1370.84	14.9847
1372.55	14.9968
1374.26	15.0298
1375.97	15.0256
1377.68	15.0018
1379.38	15.0146
1381.09	15.019
1382.8	14.9884
1384.51	14.9787
1386.21	14.9652
1387.92	14.9902
1389.63	15.006
1391.33	15.0003
1393.04	15.0155
1394.74	15.0186
1396.45	15.03
1398.15	15.0493
1399.86	15.0541
1401.56	15.0666
1403.26	15.0381
1404.97	15.0202
1406.67	15.0129
1408.37	15.0156
1410.07	15.0166
1411.78	15.0278
1413.48	15.0185
1415.18	15.0012
1416.88	15.0091
1418.58	15.0489
1420.28	15.0391
1421.98	15.0409
1423.68	15.0062
1425.38	14.9836
1427.08	14.9771
1428.78	15.0029
1430.48	15.0054
1432.17	15.0094
1433.87	14.9896
1435.57	15.0072
1437.27	15.0006
1438.96	15.025
1440.66	15.0139
1442.35	15.0166
1444.05	15.0187
1445.74	15.0229
1447.44	15.0263
1449.13	15.009
1450.83	14.99
1452.52	14.9635
1454.21	14.9367
1455.91	14.9351
1457.6	14.9352
1459.29	14.9219
1460.98	14.9167
1462.68	14.9224
1464.37	14.9146
1466.06	14.9331
1467.75	14.9349
1469.44	14.9529
1471.13	14.9323
1472.82	14.9354
1474.51	14.9542
1476.2	14.9999
1477.89	15.0582
1479.58	15.0848
1481.27	15.0773
1482.95	15.1052
1484.64	15.0709
1486.33	15.0869
1488.01	15.1038
1489.7	15.1182
1491.39	15.1011
1493.07	15.127
1494.76	15.1439
1496.44	15.1568
1498.13	15.1733
1499.81	15.1631
1501.5	15.1838
1503.18	15.1928
1504.86	15.2237
1506.55	15.2378
1508.23	15.2158
1509.91	15.2054
1511.6	15.2146
1513.28	15.2331
1514.96	15.2543
1516.64	15.2632
1518.32	15.2504
1520	15.2481
1521.68	15.2547
1523.36	15.3137
1525.04	15.3355
1526.72	15.3505
1528.4	15.3717
1530.08	15.4044
1531.75	15.4311
1533.43	15.4594
1535.11	15.4678
1536.79	15.5347
1538.46	15.5816
1540.14	15.6236
1541.82	15.6465
1543.49	15.7061
1545.17	15.7488
1546.84	15.778
1548.52	15.8313
1550.19	15.8612
1551.87	15.9067
1553.54	15.9268
1555.21	15.973
1556.89	16.0199
1558.56	16.0238
1560.23	16.0608
1561.91	16.1065
1563.58	16.1525
1565.25	16.1922
1566.92	16.2191
1568.59	16.256
1570.26	16.292
1571.93	16.3508
1573.6	16.429
1575.27	16.4983
1576.94	16.5318
1578.61	16.6118
1580.28	16.6985
1581.95	16.7597
1583.62	16.8148
1585.28	16.8501
1586.95	16.908
1588.62	16.9306
1590.29	16.9437
1591.95	16.9458
1593.62	16.9814
1595.28	17.0102
1596.95	17.0178
1598.61	17.0391
1600.28	17.0332
1601.94	17.0296
1603.61	16.9932
1605.27	16.988
1606.93	16.9634
1608.6	16.9251
1610.26	16.906
1611.92	16.8907
1613.58	16.8695
1615.25	16.8367
1616.91	16.8061
1618.57	16.7602
1620.23	16.7126
1621.89	16.6847
1623.55	16.6429
1625.21	16.5997
1626.87	16.5166
1628.53	16.4736
1630.19	16.4196
1631.85	16.3341
1633.5	16.237
1635.16	16.1609
1636.82	16.0955
1638.48	16.025
1640.13	15.9309
1641.79	15.8771
1643.45	15.862
1645.1	15.8332
1646.76	15.7816
1648.41	15.7447
1650.07	15.6886
1651.72	15.6303
1653.38	15.5805
1655.03	15.584
1656.69	15.5422
1658.34	15.5371
1659.99	15.5138
1661.65	15.5247
1663.3	15.5141
1664.95	15.5001
1666.6	15.5004
1668.25	15.4635
1669.9	15.4577
1671.55	15.4532
1673.2	15.4662
1674.86	15.4757
1676.51	15.4424
1678.16	15.4112
1679.8	15.4177
1681.45	15.4154
1683.1	15.4201
1684.75	15.4505
1686.4	15.4586
1688.05	15.4809
1689.69	15.4683
1691.34	15.4992
1692.99	15.5219
1694.63	15.5258
1696.28	15.5133
1697.92	15.5212
1699.57	15.5223
1701.21	15.5448
1702.86	15.5581
1704.5	15.5751
1706.15	15.5848
1707.79	15.5894
1709.44	15.6038
1711.08	15.6243
1712.72	15.6121
1714.36	15.5942
1716	15.6063
1717.65	15.5802
1719.29	15.5916
1720.93	15.5936
1722.57	15.6033
1724.21	15.5842
1725.85	15.5728
1727.49	15.5859
1729.13	15.5994
1730.77	15.6029
1732.41	15.5867
1734.05	15.5894
1735.69	15.5841
1737.32	15.5872
1738.96	15.581
1740.6	15.5846
1742.23	15.617
1743.87	15.6342
1745.51	15.6462
1747.15	15.6776
1748.78	15.694
1750.42	15.724
1752.05	15.7327
1753.69	15.756
1755.32	15.7549
1756.96	15.7526
1758.59	15.8004
1760.22	15.793
1761.85	15.7836
1763.49	15.7849
1765.12	15.8028
1766.75	15.823
1768.38	15.8382
1770.02	15.8541
1771.65	15.8677
1773.28	15.8797
1774.91	15.9048
1776.54	15.915
1778.17	15.9066
1779.8	15.9127
1781.43	15.8855
1783.06	15.8955
1784.69	15.8936
1786.32	15.9217
1787.94	15.9231
1789.57	15.9205
1791.2	15.9558
1792.83	15.9613
1794.45	15.9697
1796.08	15.9817
1797.71	16.007
1799.33	16.0099
1800.96	16.0105
1802.58	16.0038
1804.21	16.0226
1805.83	16.0295
1807.46	16.0462
1809.08	16.0497
1810.7	16.0628
1812.33	16.1032
1813.95	16.14
1815.57	16.1716
1817.19	16.1697
1818.82	16.2231
1820.44	16.2369
1822.06	16.2787
1823.68	16.3082
1825.3	16.3312
1826.92	16.3299
1828.54	16.3336
1830.16	16.3388
1831.78	16.3634
1833.4	16.3735
1835.02	16.3883
1836.64	16.3802
1838.26	16.3905
1839.88	16.392
1841.49	16.3731
1843.11	16.3779
1844.73	16.3725
1846.35	16.387
1847.96	16.3924
1849.58	16.3968
1851.19	16.3917
1852.81	16.4156
1854.43	16.3885
1856.04	16.3914
1857.65	16.3827
1859.27	16.3866
1860.88	16.381
1862.5	16.3713
1864.11	16.396
1865.72	16.3829
1867.34	16.3864
1868.95	16.3846
1870.56	16.4264
1872.17	16.4149
1873.78	16.4382
1875.4	16.4482
1877.01	16.4602
1878.62	16.4744
1880.23	16.5108
1881.84	16.5494
1883.45	16.5808
1885.06	16.5906
1886.67	16.5917
1888.27	16.6267
1889.88	16.6661
1891.49	16.7261
1893.1	16.7534
1894.71	16.7816
1896.31	16.8168
1897.92	16.8238
1899.53	16.8423
1901.13	16.8714
1902.74	16.8624
1904.34	16.8927
1905.95	16.8932
1907.55	16.9121
1909.16	16.8992
1910.76	16.913
1912.37	16.9299
1913.97	16.9136
1915.57	16.9422
1917.18	16.9538
1918.78	16.9518
1920.38	16.9282
1921.98	16.9518
1923.59	16.9562
1925.19	16.9347
1926.79	16.9363
1928.39	16.9557
1929.99	16.9433
1931.59	16.9063
1933.19	16.8738
1934.79	16.8691
1936.39	16.8759
1937.99	16.8614
1939.59	16.88
1941.19	16.8393
1942.79	16.8419
1944.38	16.8632
1945.98	16.8704
1947.58	16.8874
1949.17	16.8997
1950.77	16.9072
1952.37	16.9094
1953.96	16.8997
1955.56	16.9547
1957.15	16.968
1958.75	16.9998
1960.34	17.0418
1961.94	17.0819
1963.53	17.0976
1965.13	17.0951
1966.72	17.1069
1968.31	17.0992
1969.91	17.1036
1971.5	17.1074
1973.09	17.0906
1974.68	17.1097
1976.28	17.1291
1977.87	17.1436
1979.46	17.1591
1981.05	17.1756
1982.64	17.1931
1984.23	17.2115
1985.82	17.2309
1987.41	17.2513
1989	17.2727
1990.59	17.2951
1992.18	17.3184
1993.77	17.3427
1995.35	17.368
1996.94	17.3942
1998.53	17.4214
2000.11	17.4496

[truncated: 28 more sheets: Figure 3b, Figure 3c, Figure 3d, Figure 3e, Figure 3f, Figure 4a, Figure 4b, Figure 4c, Figure 4d, Figure 4e, Figure 4f, Supplementary Figure 1, Supplementary Figure 2b, Supplementary Figure 4b, Supplementary Figure 4c, Supplementary Figure 5, Supplementary Figure 6, Supplementary Figure 7b, Supplementary Figure 11c, Supplementary Figure 11d …]
